# Supplementary material for: PepVAE: Variational Autoencoder Framework for Antimicrobial Peptide Generation and Activity Prediction
Source: Front Microbiol. 2021 Sep 30;12:725727. doi: 10.3389/fmicb.2021.725727 (PMC8515052; doi:10.3389/fmicb.2021.725727)
Supplement: Supplementary file 2 [file Table_1.XLSX]

## Sheet: TableS1
Peptide ID	Sequence	MIC (log µM)
0	A A A A A A A A A A G I G K F L H S A K K F G K A F V G E I M N S	2.09995
1	A A A A A A A I K M L M D L V N E R I M A L N K K A K K	1
2	A A A K A A L N A V L V G A N A	1.90309
3	A A G M G F F G A R	1.10887
4	A A G R Y Q L L S R Y W D A Y R	2.17609
5	A A H H I A R P I V H V G K T I H R L V T G	1.20412
6	A A K H A A H R A	2.72953
7	A A L R G A L R A V A R V G K A I L P H V A I A N P Y V R T P Y V H N N P	-0.09691
8	A A N F G P S V F T P E V H E T W Q K F L N V V V A A L G K Q Y H	0.50373
9	A A T G T G K T A A F A L P V L E R L I	2.10714
10	A A Y L L A K I N L K A L A A L A K K I L	1.01009
11	A D A D D D D D K	2.92942
12	A E V A P A P A A A A P A K A P K K K A A A K P K K A G P S	0.30103
13	A F F A R L L A S V R A A V K A F A K K P R L I G L S T L L	1.79183
14	A F G M A L K L L K K V L	0.672098
15	A F G V L A K V A A H V V P A I A E H F	1.80618
16	A F H H I F R G I V H V G K T I H R L V T G	0.541854
17	A F R K Q L K W	0.580521
18	A G K K T I R Q Y L K N K I K K K W R K A V I A W	0.90309
19	A G L Q F P V G R I G R L L R K	0.799341
20	A G L Q F P V G R V H R L L R K	0.567441
21	A G R G K Q G G K V R A K A K T R S S	0.313538
22	A G R G K Q G G K V R A K A K T R S S R A G L Q F P V G R V H R L L R K G N Y	0.132083
23	A G W G S I F K H I F K A G K F I H G A I Q A H N D	0.900766
24	A G Y L L G K I N L K A L A A L A K K I L	0.865119
25	A G Y L L G K I N L K P L A A L A K K I L	0.859969
26	A G Y L L P K I N L K P L A K L P K K I L	1.73949
27	A I F I F I R W L L K L G H H G R A P P	2.10721
28	A I G S I L G A L A K G L P T L I S W I K N R	1.26529
29	A I G S I L G A L A K G L P T L K S W I K N R	1.39794
30	A I G S I L G A L A K G L P T L R S W I K N R	1.09691
31	A I G S I L G R L A K G L P T L I S W I K N R	1.09691
32	A I G S I L G R L A K G L P T L K S W I K N R	1.39794
33	A I H D I L K Y G K P S	1.69897
34	A I H K L A H K L L K K L L K A V K K L A K	0.349485
35	A I H K L A H K L L K K L L R A V K K L A N	0.444651
36	A I H K L A H K L L K K T L R A V K K L A N	0.728183
37	A I H K L A H K L L P K T L R A V K K L A N	1.35485
38	A I H K L A H K L T K K T L R A V K K L A N	1.05905
39	A I H K L A H K T L K K T L R A V K K L A N	1.17585
40	A I H N L A H K L L K K L T R A V K K L A N	0.288746
41	A I N P K S V Q S L L	2.30103
42	A I P W I W I W R L L R K G	0.778151
43	A I P W I W I W W L L R K G	0.778151
44	A I P W S I W W H L L F K G	1.69897
45	A I P W S I W W R L L F K G	2.30103
46	A I R R W R I R K	1.83602
47	A K A G G I G G H V I G Q I V G V R I R G L G G N V	1.30877
48	A K A W G I P P H V I P Q I V P V R I R P L G G N V	0.953062
49	A K H Q G L P Q E	3.39794
50	A K K F F K K P R V I G V S I P F	0.246797
51	A K K I R V R L S A	1.14668
52	A K K V F K R L E K L F S	2
53	A K K V F K R L E K L F S K I	0.79588
54	A K K V F K R L E K L F S K I F N F K	0.570736
55	A K K V F K R L E K L F S K I Q N	1.09691
56	A K K V F K R L E K L F S K I Q N D K	0.957047
57	A K K V F K R L E K L F S K I Q N W K	0.669401
58	A K K V F K R L E K L F S K I W N D K	0.670192
59	A K K V F K R L E K L F S K I W N W K	0.264554
60	A K K V F K R L E K L F S K I Y N Y K	0.368572
61	A K K V F K R L E K S F S K I Q N D K	1.37804
62	A K K V F K R L P K L F S K I W N W K	-0.721246
63	A K K V F K R L R K L F K K I	0.79588
64	A K K V S K R L E K L F S K I Q N D K	1.17952
65	A K R H H G Y K R K F H	1.91275
66	A K R L K K L A K K I W K W K	0.376287
67	A K R L K K L A K K I W K W L	1.50515
68	A K R L K K L F K K I W N W K	0.60206
69	A K R R L L K K M K	2.00284
70	A L F K T M L K K L G T M A L	0.653213
71	A L F K V A S K V L P S V	2.16792
72	A L G A L F K V A S K V L	1.57951
73	A L H K T M L K K L G T M A L	1.65225
74	A L K Y R L F K K L K K F	1.55203
75	A L L K L A P R L L A G I F	1.09691
76	A L L K R I K T L L	1.25458
77	A L L L A I R K R	0.704407
78	A L L L A I R R R	0.284045
79	A L P L I G R V L S G I L	1.60206
80	A L R L A I R K R	0.533775
81	A L R L A I R R R	0.0625878
82	A L R S A V R T V A R V G R A V L P H V A I	0.799341
83	A L W D T L L K K V L K A A A K A A L D A V L V G A N A	1.27369
84	A L W D T L L K K V L K A A A K A A L N A V L V G A N A	1.83885
85	A L W F T M L K K L G T M A L H A G K A A L G A A A N T I S Q G T Q	0.365637
86	A L W H H L L H H L L H S A H H L G	0.574031
87	A L W K D I L K N V G K A A G K A V L N T V T D M V N Q	0.570404
88	A L W K E V L K N A G K A A L N E I N N L V	1.50515
89	A L W K E V L K N A G K A A L N E I N N L V Q	1.20412
90	A L W K K L L K K L L K S A K K L G	0.273001
91	A L W K N M L K G I	1.14613
92	A L W K N M L K G I G K	0.778151
93	A L W K N M L K G I G K L A G	0.477121
94	A L W K N M L K G I G K L A G K	0.30103
95	A L W K N M L K G I G K L A G K A A L G	0.30103
96	A L W K N M L K G I G K L A G K A A L G A V K K L V G A E S	-0.0323033
97	A L W K N M L K G I G K L A G Q A A L G A V K T L V G A	0.373176
98	A L W K N M L K G I G K L A G Q A A L G A V K T L V G A E	0.357478
99	A L W K N M L K G I G K L A G Q A A L G A V K T L V G A E S	0.0911547
100	A L W K T I I K G A G K M I G S L A K N L L G S Q A Q P E S	1.69897
101	A L W K T L L K K V	1.60206
102	A L W K T L L K K V L K	1.50515
103	A L W K T L L K K V L K A A A K	0.320909
104	A L W K T L L K K V L K A A A K A A L K A V L V G A N A	0.90309
105	A L W K T L L K K V L K A A A K A A L N A V L V G A N A	-0.431699
106	A L W K T L L K N V G K A A G K A A L N A V T D M V N Q	0.378558
107	A L W K T M L K K L G T	1.73239
108	A L W K T M L K K L G T M	1.35603
109	A L W K T M L K K L G T M A	1.31175
110	A L W K T M L K K L G T M A L H A G K	0.255273
111	A L W K T M L K K L G T M A L H A G K A A F G A A A D T I S Q	0.990079
112	A L W K T M L K K L G T M A L H A G K A A L G A A A D T I	0.342423
113	A L W K T M L K K L G T M A L H A G K A A L G A A A D T I S Q G T Q	0.685809
114	A L W L A I R K R	0.913905
115	A L W L A I R R R	0.357895
116	A L W M T L L K K V L K	1.72428
117	A L W M T L L K K V L K A A A K	1.30103
118	A L W M T L L K K V L K A A A K A A L D A V L V G A N A	1.87506
119	A L W M T L L K K V L K A A A K A A L K A V L V G A N A	1.63347
120	A L W M T L L K K V L K A A A K A A L N	0.954243
121	A L W M T L L K K V L K A A A K A A L N A V L V G A N A	0.633468
122	A L W M T L L K K V L K A A A K A L N A V L V G A N A	0.60206
123	A L W R R L L R R L L R S A R R L G	0.273001
124	A L Y K K F K K K L L K S L K R L G	0.363964
125	A L Y K R L F K K L K K F	1.47285
126	A L Y K T M L K K L G T M A L	1.66932
127	A L Y L A I R K R	0.531935
128	A L Y L A I R R R	0.362272
129	A M W K D V L K K I G T V A L H A G K A A L G A V A D T I S Q	0.342646
130	A N L D A I I K I Q A W A R M W A A R R Q Y L	0.539591
131	A N V G F V I Q L Q A R L R G F L V R Q K F A	0.416254
132	A P K A M H S A K K F G K A F V G E I M L Q K K G I	1.35648
133	A P K A M R L L R R L L R L Q K K G I	-0.354467
134	A P K A M R L L R R L L R R L L R	0.875187
135	A P K G V Q G P N G	0.937412
136	A P K K Q L K W	1.20456
137	A P R K N L K W	1.50162
138	A P R K N V K W	1.80669
139	A P R K N V R F	2.11319
140	A P R K N V R W	1.79408
141	A P R K Q L K W	0.89549
142	A P R R Q L K W	1.17942
143	A Q K I I S T I G K L P K W I I K T V N K F T K K	0.39794
144	A Q K I I S T I G K L V K W I I K T V N K F T K K	0.39794
145	A Q W F A I Q H I S L N P P R S T I A M R A I N N Y R W R	0.176091
146	A Q W F A I Q H I S L N P P R S T I A M R A I N N Y R W R S K N Q N T F L R	-0.346787
147	A R N F G K E F T P V	1.07918
148	A R N F G K E F T P V L Q A D F Q K V V A G V A N A L A H R Y H	1.86332
149	A R N F G K F F T P V L Q A D F Q K V V A G V A N A L A H R Y H	1.86332
150	A R R A R K W A R R A L K L A	0.653213
151	A S H L P S D F T P A V H A S L D K F L A N V S T V L T S K Y R	1.85733
152	A S I T H V K N R G K Y I Y M H L K F R K T N V L I	0.708334
153	A S P T V F R S S V F L S L F V V A K K	2.06907
154	A S V V N K L T G G V A G L L K	0.598627
155	A T L H L V L R L R G G	1
156	A V A G E K L W L L P H L L K M L L T P T P	2.21431
157	A V D L A K I A N K V L S S L F	1.57595
158	A V L S A L P K E E Q I G K A S T R G R K A A R R K K	2.00723
159	A V L S W L P K E E Q I G K W S T R G R K W W R R K K	1.94424
160	A V N I P F K V H F R	2.87694
161	A V V D I L K G A A K D I A G H L A S K V M N K L	2
162	A V V K V P L K K F K S I R E	1.45788
163	A V V K V P L K K F K S I R E T M K E K G L L E D F	1.21686
164	A V W K F V K R V	2.12079
165	A W A S F F K K A A H V A K H V A K A A L T H Y L	-0.141016
166	A W A S F F K K A A H V G K H V G K A A L T H Y L	0.766499
167	A W K E K I R K K L K N E I K K K W R K A V I A W	0.30103
168	A W K E K I R Q Y L K N E I K K K W R K A V I A W	0
169	A W K E T I R K Y L K N E I K K K W R K A V I A W	0.30103
170	A W K E T I R Q Y L K N K I K K K W R K A V I A W	0.30103
171	A W K K T I R Q Y L K N E I K K K W R K A V I A W	0.30103
172	A W K K T I R Q Y L K N K I K K K G R K A V I A W	0.90309
173	A W K L F D D G V	1.47712
174	A W L D K L K S L G K V V G	1.92942
175	A W L D K L K S L G K V V G K V A L G V A Q N Y L N P Q Q	0.69897
176	A W L L A I R K R	0.632206
177	A W L L A I R R R	0.357895
178	A W R F K N I R K	2.17426
179	D A A V E P E L Y H W G K V W L P N	1.9738
180	D A H G L L K R I K T L L	0.90309
181	D A H K L A K L A K K L A K L A K	-0.60206
182	D A H R A G L Q F P V G R V H R L L R K	1.20412
183	D A N V E N G E D A E D L T D K F I G L M G	1.92932
184	D D A L H H L L H H L L H H L	2
185	D D A L K H L L K H L L K H L	1.84949
186	D D A L K K L L K K L L K K L	1.6365
187	D D A L R H L L R H L L R H L	2
188	D D A L R R L L R R L L R R L	1.84949
189	D D D D D D D	2.75587
190	D E D D D	1.8072
191	D E D L D E	1.13391
192	D G R G K Q G G K V R A K A K T R S S	1.80896
193	D I F G A I W P L A L G A L K N L I K	2.10721
194	D K G R Y L E A P T R P R P E R N R K	1.30103
195	D L H I P P P D N K I N W P Q L S G G G G G S P K T G Y D I N I N A Q Q K	0.100839
196	D L I W K L L S K A Q E K F G K N K S R S F Q L F G S P P G Q R	0.39794
197	D N T D S V V K I Q S W F R M A T A R K S Y L	0.278151
198	D T G P I R R P K P R P R P R P E	2.30103
199	D V I K K V A S V I G	2.95785
200	D V I K K V A S V I G G L	2.89683
201	E K A L E K L I A I Q K A I K G M L N G W F T G V G F R R K R	1.20412
202	E L L K A V R L I K	1
203	E L S K A V R L I K	1.30103
204	E M L K K K K E V K M E R K T	2.02082
205	E N F F K E I E R A G Q R I R D A I I S A A P A V E T L A Q A Q K I I K G G D	0.959397
206	E N F F K E K E R K G Q R I R D A I I S R R P R V E T L A Q A Q K I I K G G D	1.30103
207	E N F F K R I R R A G K R I R D A I I S A A P A V E T L A Q A Q K I I K G G D	0.39794
208	E N M F N I K S S V E S D S F W G	2.005
209	E P F K I S I H L	1.09137
210	E P F K L S L H L	1.14135
211	E P I L G I I T S L L K S L	1.82483
212	E Q E E N V V K I Q A F W K G Y K Q R K E Y M	0.550185
213	E Q H S S G K S D V	2
214	E V E P S D T I E N V K A K I Q	1
215	E W F K A R R W G W R M K K L Q A	0.778151
216	E W F K A R R W Q W R M K K L G A	0.778151
217	E W R P H G S I G G S G L R P G R P Q T L P P Q R P R R P D F N G P R H R F	2
218	E W R P H G S N G G S S L R P G R P Q T L P P Q R P I Q P D F N G P R Q R F	2
219	F A G A A F K A L S K L L	2.47605
220	F A H H I F R G I V H V G K T I H R L V T G	0.662266
221	F A K G I A G M A G K L F	2.30103
222	F A K K L A K K L K K L A K K L A K	-0.0119259
223	F A K K L A K L A K K L A K L A L	0.0325923
224	F A K L L A K A L K K L L	0.43863
225	F A K W A F K W A K K	1.85056
226	F A K W A F K W L K K	0.934709
227	F A L K A L K K L K K A L K K A L	0.32046
228	F A L L G D F F R K S K E K I G K E F K R I V K R I K D F F R N L V P R T E S	0.300833
229	F A L L G D F F R K S K E K I G K E F K R I V Q R I K D F F R K L V P R T E S	0.320247
230	F A L L G D F F R K S K E K I G K E F K R I V Q R I K D F F R N L V P R T E S	0.602469
231	F A L L G D F F R K S K E K I G K E F K R I V Q R I K D F L R N L V P R T E S	-0.365244
232	F A P L I G R V L S G I L	1.60206
233	F A S G I A G M A G K L F	2.30103
234	F A V T W A T K W W K G	2.09691
235	F D I M G L I K K V A G A L	1.47712
236	F D L L G L V K K V A S A L	2
237	F D L L G L V K S V V S A L	2.30103
238	F D V M G I I K K I A G A L	1.47712
239	F F A A I F A P I V H V G K T I H R L V T G	1.80618
240	F F A A I F R P I V H V G K T I H R L V T G	1.20412
241	F F F D T L K N L A G K V I G A L T	1.79239
242	F F F H I I K G L F H A G R M I H G L V	0.09691
243	F F F H I I K G L F H A G R M I H G L V N R R R H R H	0.39794
244	F F F L R R I F	2
245	F F F L S R I F	1.94454
246	F F G H L F K L A T K I I P S L F Q	0.285777
247	F F G H L F R G I I N V G K H I H G L L S G	0.69897
248	F F G H L Y R G I T S V V K H V H G L L S G	1.12674
249	F F G K V L K L I R K I F	2
250	F F G R L K S V W S A V K H G W K A A K S R	0.552379
251	F F G S I I G A L A K G L P S L I S L I K K	0.778151
252	F F G S L L K L L P K L L	1.09691
253	F F G S L L S L G S K L L P S V F K L F Q R K K E	0.626662
254	F F G S M I G A L A K G L P S L I S L I K K	1.09691
255	F F G S V L K L I P K I L	1.39794
256	F F G W L I K G A I H A G K A I H G L I H R R R H	0.187629
257	F F G W L I K G A I H A G K A I H P L I H R R R H	0.544953
258	F F G W L I K G A I H A P K A I H G L I H R R R H	0.544953
259	F F G W L I K G A I H A P K A I H P L I H R R R H	1.12374
260	F F G W L I K P A I H A G K A I H G L I H R R R H	0.565649
261	F F G W L I R G A I H A G K A I H G L I H R R R H	-0.60206
262	F F H H A F R G I V H V G K T I H R L V T G	1.69897
263	F F H H F A R G I V H V G K T I H R L V T G	1.69897
264	F F H H I A R G I V H V G K T I H R L V T G	0.842884
265	F F H H I F R A I V H V A K T I H R L V T G	0.30103
266	F F H H I F R A I V H V G K T I H R L V T G	0.30103
267	F F H H I F R A I V H V P K T I H R L V T G	0.90309
268	F F H H I F R G A V H V G K T I H R L V T G	1.30103
269	F F H H I F R G I K H V G K T I H R L V T G	0.361236
270	F F H H I F R G I V H I G K T I H R L V T G	1.07918
271	F F H H I F R G I V H V A K T I H R L V T G	0.30103
272	F F H H I F R G I V H V G K K I H R L V K G	0.30103
273	F F H H I F R G I V H V G K K I H R L V T G	0.544068
274	F F H H I F R G I V H V G K T A H R L V T G	1.30103
275	F F H H I F R G I V H V G K T I H K L V T G	0.797086
276	F F H H I F R G I V H V G K T I H K L V T G T	0.39794
277	F F H H I F R G I V H V G K T I H R L V T G	0.651414
278	F F H H I F R G I V H V G K T V H R L V T G	1.30103
279	F F H H I F R G I V H V P K T I H R L V T G	0.90309
280	F F H H I F R G V V H V G K T I H R L V T G	1.30103
281	F F H H I F R P I V H V A K T I H R L V T G	0.30103
282	F F H H I F R P I V H V G K T I H R L V T G	0.60206
283	F F H H I F R P I V H V P K T I H R L V T G	1.20412
284	F F H H I K R G I K H V G K T I H R L V T G	0.662266
285	F F H H I K R G I V H V G K T I H R L V T G	0.782678
286	F F H H I W R G I V H V G K T I H R L V T G	0.30103
287	F F H H V F R G I V H V G K T I H R L V T G	1.30103
288	F F I Y V W R R R	0.579784
289	F F K K F W G G V K A I F K G A R K G W K	-0.125584
290	F F L L S L I P S A I S A I K K I	1.38021
291	F F P I V G K L L F G L L	0.956843
292	F F P I V G K L L F G L S G L L	-0.138904
293	F F P I V G K L L S	1.36439
294	F F P I V G K L L S G L L	0.664916
295	F F P I V G K L L S G L S G L L	0.0887805
296	F F P L L F G A L S S H L P K L F	0.833857
297	F F P L L F G A L S S M M P K L F	1.1933
298	F F P L V L G A L G S I L P K V F G K	2.17609
299	F F R H I K S F W K G A K A I F R G A R Q G	1.15051
300	F F R L L F H G V H H G G G Y L N A A	1.51844
301	F F R L L F H G V H H V G K I K P R A	1.27015
302	F F S A L L S G I K S L F	0.60206
303	F F S L I P S L V G G L I S A F K	2.14301
304	F F S L L P S L I G G L V S A I K	1.75396
305	F F S M I P H I A T G I A S L V K N L	2.39551
306	F F S M I P K I A G G I A S L V K N L	1.80478
307	F F S M I P K I A G G I A S L V K N L G	1.7926
308	F F S M I P K I A T G I A S L V K N L	1.79535
309	F F T P V L Q A D F Q K V V A G V A N A L A H R Y H	1.86332
310	F F W H H I G H A L D A A K R V H G M L S G	1.09691
311	F G P V I G L L S G I L K S L L	2.30103
312	F G V L A K V A A H V V P A I A E H F	1.75516
313	F H E A I A P V V H A A V K A L V G F L G	1.66826
314	F H F H L H F	0.910045
315	F H F H L H F A S A S A F I K H F I H R F	1.38125
316	F H F H L H F G G G F I K H F I H R F	1.41899
317	F H F H L H F P S G S P F I K H F I H R F	1.67596
318	F H F H L H F P S P S P F I K H F I H R F	1.36838
319	F H F H L H F P Y P F I K H F I H R F	1.68732
320	F H F H L H F S A T F I K H F I H R F	1.70424
321	F H P S L W V L I P Q Y I Q L I R K I L K S G	1.84949
322	F I F H I I K G L F H A G K M I H G L V T	0.69897
323	F I F H I I K G L F H A G K M I H G L V T R R R H	0.39794
324	F I F P K K N I I N S L F G R	1.84651
325	F I G A I A R L L S K I F	0.927039
326	F I G A L L G P L L N L L K	1.69897
327	F I G A L L R P A L K L L A	1.31049
328	F I G A L L R P A L K L L A G K	1.50515
329	F I G G I I S F F K R L F	1.77373
330	F I G G I I S F I K K L F	1.3899
331	F I G G L R R L F A T V V G T V V G A I N K L G G G	0.686463
332	F I G K L I S A A S G L L S H L	1.58206
333	F I G L L I S A G K A I H D L I R R R H	-0.60206
334	F I G P I I S A L A S L F G	1.95244
335	F I H H I F R G I V H A G R S I G R F L T G	0.741954
336	F I H H I I G A L G H L F	1.1249
337	F I H H I I G G L F S A G K A I H R L I R R R R R	0.69897
338	F I H H I I G G L F S V G K H I H G L I H G H	0.835586
339	F I H H I I G W I S H G V R A I H R A I H G	0.190106
340	F I H H I V H A I G R L F	1.50589
341	F I K E L L P H L S G I I D S V A N A I K	2.04139
342	F I K H F I H R F	2.60398
343	F I K R I A R L L R K I F	0.873121
344	F I K W K F R W W K W R K	0.176091
345	F I L G K L W K G V K S I F	1.33466
346	F I N K A G K L Q S Q L R T T V V A A A A F L D A F Q K V A	1.60206
347	F I P G L R R L F A T V V P T V V G A I N K L P P G	0.362653
348	F I P L V S G L F S R L L	0.779271
349	F I R S L F F F	2
350	F K A F R W A W R M K K L A A P S	1.48509
351	F K A F R W A W R W K K L A A P S	1.57418
352	F K A L L W Q W R M	2.16197
353	F K A R L W Q W R M	1.84757
354	F K A R R W Q W R M	1.53403
355	F K A R R W Q W R M K K	2.06558
356	F K A R R W Q W R M K K L G A	1.70757
357	F K A W R W A W R M K K L A A P S	1.27639
358	F K H H I F R G I K H V G K T I H R L V T G	0.60206
359	F K H H I F R G I V H V G K T I H R L V T G	0.722472
360	F K I K A S K V L D K F G K I V G K V L K Q L K K V S A V A K V	-0.0388396
361	F K I K P G K V L D K F G K I V G K V L K Q L K K V S	0.717675
362	F K I K P G K V L D K F G K I V G K V L K Q L K K V S A V A K V	0.415547
363	F K I P P I V K D T L K K F F K G G I A G V M G Q	1.30103
364	F K K A L H L F K P I K K F L K W K	0.79588
365	F K K F F K K L K N S V K K R	0.811817
366	F K K F F K K L K N S V K K R A K K F F K K P R V I G V S I P F	0.0142584
367	F K K L K K L F K K I L K L K	0.90309
368	F K L F K K I P K F L H L A K K F	0.796227
369	F K Q F H F K D F N R A F G F M T R V A L Q A E K L	1.60206
370	F K R I V Q R I K D F L R	1.44288
371	F K R I V Q R I K D F L R N L V	1.30103
372	F K R L E K L F	2
373	F K R L E K L F K K I W N W K	0.79588
374	F K R L E K L F S K I Q N D K	2
375	F K R L K K L A K K I W N W K	0.60206
376	F K R L K K L F K K I W N W K	0.451545
377	F K R L K K L F S K I W N W K	0.79588
378	F K R L K K L I S W I K R K R Q Q	0
379	F K V K F K V K V K	0.999786
380	F K V Q N Q H G Q V V K I F H H	2.61278
381	F K V T W K T K W W K G	0.491362
382	F K V V I S K P G L S V R V G T A L V T	1.79092
383	F L A L I G R V L S G I L	1.60206
384	F L A L I L R K I V T A L	1.61057
385	F L F K L I P K A I K G L V K A I R K	0.864905
386	F L F K L I P K A I K K L I S K F K	0.875061
387	F L F K L I P K V I K G L V K A I R K	0.859362
388	F L F P L I T S F L S K V L	2
389	F L F R V A S K V F P A L I G K F K K K	1.43978
390	F L F S L I P H A I G G L I S A F K	2.17609
391	F L F S L I P K A I G G L I S A F K	0.69897
392	F L F S L I P S A I A G L V S A I R N	2.41056
393	F L F S L I P S A I G G L I S A F K	1.69897
394	F L F S L I P S A I S G L I S A F	2.07918
395	F L F S L I P S A I S G L I S A F K	0.943539
396	F L F S L I P S V I A G L V S A I R N	2.40448
397	F L G A I A A A L P H V I N A V T N A L	2.30103
398	F L G A L A K A L S K L L	1.87138
399	F L G A L A K I I S G I F	2
400	F L G A L F K A L S K L L	1.9936
401	F L G A L F K A L S K L V	1.55075
402	F L G A L F K A L S K V L	1.45384
403	F L G A L F K A V S K L L	1.40808
404	F L G A L F K F A S K	1.91063
405	F L G A L F K K A S K	2.21843
406	F L G A L F K L A S K	1.92283
407	F L G A L F K V A	2.31642
408	F L G A L F K V A S K	2.22899
409	F L G A L F K V A S K V	2.19397
410	F L G A L F K V V S K L L	1.44527
411	F L G A L F K V W S K	2.18857
412	F L G A L F W V A S K	2.20814
413	F L G A L I K G A I H G G R F I H G M I Q N H H	1.56367
414	F L G A L L G P L M N L L Q	2.20412
415	F L G A L V K A L S K L L	1.33953
416	F L G A L W E V A K S V F	1.09691
417	F L G A L W K V A K S V F	0.193125
418	F L G A L W K V A S K	2.21486
419	F L G A L W N V A K K V F	0.193125
420	F L G A L W N V A K S V F	1.13759
421	F L G A L W N V W K S V F	0.193125
422	F L G A V F K A L S K L L	1.3289
423	F L G A W F K V A S K	2.20291
424	F L G E L W N V A K S V F	1.69897
425	F L G E L W N V W K S V F	0.946395
426	F L G F L F K V A S K	1.90083
427	F L G G L I K P W W P W R R	1.23665
428	F L G G L I K W K W P W W P W R R	0.52852
429	F L G G L I K W P W W P W R R	0.591973
430	F L G G L I K W W P W R R	0.658373
431	F L G G L L A S L L G K I	1.32005
432	F L G G V F K G A S K V F P A V F G K V	2.09533
433	F L G G V F K K A S K V F G A V F G K V	1.18573
434	F L G G V F K L A S K V F P A V F G K V	1.48157
435	F L G K L F K V A S K	2.20847
436	F L G K V F K G A S K V F G A V F G K V	1.18573
437	F L G K V F K G A S K V V P A V F G K V	2.09048
438	F L G K V F K G A V K V F P A V F G K V	1.77707
439	F L G K V F K G V S K V F P A V F G K V	1.77384
440	F L G K V F K K A S K V F P A V F G K V	1.16318
441	F L G K V F K K A S K V F P A V V G K V	1.77484
442	F L G K V F K K A S K V V P A V F G K V	2.07587
443	F L G K V F K K A V K V F P A V F G K V	1.16081
444	F L G K V F K K V S K V F P A V F G K V	1.15767
445	F L G K V F K L A S K V F G A V F G K V	0.873174
446	F L G K V F K L A S K V F K A V F G K V	0.858992
447	F L G K V F K L A S K V F P A V F G K V	0.865128
448	F L G K V F K L A S K V F P A V F K K V	0.851203
449	F L G K V F K L A S K V F P K V F G K V	0.853914
450	F L G K V V K G A S K V F P A V F G K V	2.09048
451	F L G K V V K K A S K V F P A V F G K V	1.77484
452	F L G L I F H G L V H A G K L I H G L I H R N R G	0.676091
453	F L G L L F H G V H H V G K W I H G L I H G H H	1.08531
454	F L G L L F K V A S K	2.21377
455	F L G M L L H G V G H A I H G L I H G K Q N V E	1.65321
456	F L G S I V G A L A S A L P S L I S K I R N	1.39794
457	F L G S L I G A A I P A I K Q L L G L K K	2.07555
458	F L G S V F K L A S K V F P A V F G K V	1.47544
459	F L G S V F K S A S K V F P A V F G K V	2.08282
460	F L G V V F K G A S K V F P A V F G K V	2.08653
461	F L G V V F K G A S K V F P A V V G K V	2.09659
462	F L G V V F K K A S K V F G A V F G K V	1.47809
463	F L G V V F K K A S K V F K A V F G K V	1.16278
464	F L G V V F K K A S K V F P A V F G K V	2.07205
465	F L G V V F K K A S K V F P K V F G K V	1.75973
466	F L G V V F K L A S K V F G A V F G K V	2.08322
467	F L G V V F K L A S K V F G A V F K K V	2.06885
468	F L G V V F K L A S K V F G K V F G K V	1.46958
469	F L G V V F K L A S K V F K A V F G K V	1.76782
470	F L G V V F K L A S K V F P A V F G K V	1.47301
471	F L G V V F K L A S K V F P A V F K K V	1.45889
472	F L G V V F K L A S K V F P A V V G K V	2.08486
473	F L G V V F K L A S K V V P A V F G K V	2.08486
474	F L G V V F K L A V K V F P A V F G K V	2.07264
475	F L G V V F K L V S K V F P A V F G K V	2.06944
476	F L G V V F K S A S K V F P A V F G K V	2.08036
477	F L G V V V K L A S K V F P A V F G K V	2.08486
478	F L G W L F K V A S K	1.28548
479	F L G W L F K W A K K	0.943478
480	F L G W L F K W A S K	1.55826
481	F L G W L F K W A W K	1.22716
482	F L H H I V G L I H H G K L D M Y R S N N	1
483	F L I I R R P I V L G L L	1.35533
484	F L K A L F K A L K K L L	0.89364
485	F L K A L F K A L S K L L	1.2242
486	F L K A L F K V A L K V L	1.5258
487	F L K A L F K V A S K V L	0.633845
488	F L K A L W N V A K S V F	0.193125
489	F L K G I K G M L G K L F	0.778151
490	F L K G I K G M L G K L L	0.928666
491	F L K G I V G K L G K L F	0.928666
492	F L K G I V G M L G K L F	0.477121
493	F L K G I V G M L G K L L	0.627636
494	F L K G I V G M L G K L W	0.477121
495	F L K K V F K L A S K V F P A V F G K V	0.249143
496	F L K L L A G L L K N F A	1.83929
497	F L K L L K K L A A K F L	0.309309
498	F L K L L K K L A A K L F	0.610339
499	F L K L L K K L L	1.14613
500	F L K P L F N A A L K L L P	1.18379
501	F L K V V F K K A S K V F P A V F G K V	1.757
502	F L K V V F K L A S K V F G A V F G K V	1.76782
503	F L K V V F K L A S K V F P A V F G K V	1.15786
504	F L K W L F K W A K K	0.922308
505	F L K W L F K W L K K	1.51231
506	F L N A L K N F A K T A G K R L K S L L N	0.796837
507	F L P A A L A G I G G I L G K L F	1.13876
508	F L P A I A G I L S Q L F	1.69897
509	F L P A I G R V L S G I L	1.60206
510	F L P F V G R I A S K V V P S V I G K V	2.08322
511	F L P G L L A G L L	1.08633
512	F L P I A G K L L S G L S G L L	-0.106929
513	F L P I I A K L L G G L L	1.38645
514	F L P I I G K L L S G	0.7746
515	F L P I I G K L L S G L L	1.22171
516	F L P I I T N L L G K L L	2.15051
517	F L P I L A S L A A K F G P K L F S L V T K K S	1.69897
518	F L P I L G K L L S G F L	2.20412
519	F L P I L G K L L S G I L	2
520	F L P I L G K L L S G L L	2.20412
521	F L P I L G N L L S G L L	2.15051
522	F L P I L I N L I H K G L L	2.17609
523	F L P I P R P I L L G L L	1.36718
524	F L P I V A K L L S G L L	1.20412
525	F L P I V A K L L S G L L G R K K R R Q R R R	0.30103
526	F L P I V G K L L S G L L	2.10721
527	F L P I V G K L L S G L S G L L	0.177152
528	F L P I V G K L L S G L S G L S	0.397813
529	F L P I V G R L I S G L L	2.09691
530	F L P I V T N L L S G L L	2.36361
531	F L P I V T N L L S G L L G K	2.21403
532	F L P K L F A G I I S K N F	0.778547
533	F L P K L F A K I T K K N M A H I R	0.136436
534	F L P K M S T K L R V P Y R R G T K D Y H	0.702305
535	F L P L A G R V L S G I L	1.60206
536	F L P L A M A L G K L L	2.20412
537	F L P L I G K I L G T I L	2.14613
538	F L P L I G R A L S G I L	1.60206
539	F L P L I G R V A S G I L	1.60206
540	F L P L I G R V L A G I L	1.60206
541	F L P L I G R V L S G A L	1.60206
542	F L P L I G R V L S G I L	1.00567
543	F L P L I G R V L S G I L G W K R K R F G	1
544	F L P L K K L R F G L L	1.091
545	F L P L L A G L A A K W F	2.17609
546	F L P L L A S L F S R L L	1.8451
547	F L P L V T G L L S G L L	2.10721
548	F L P L V T M L L G K L F	2.20412
549	F L P P S P W K E T F R T S	1.37505
550	F L P V I A G V L S K L F	1.60206
551	F L P V I L P V I G K L L N G I L	1.08805
552	F L P V I L P V I G K L L N G I L G K	2
553	F L P V I L P V I G K L L S G I L	1.93753
554	F L P V L A G V L S R A	1.44352
555	F L P W F S K F L G R I L	1.2297
556	F L Q H I I G A L G H L F	1.42488
557	F L Q H I I G A L S H F F	1.20472
558	F L Q H I I G A L T H I F	1.81523
559	F L S F P T T K T Y F P H F	0.954243
560	F L S F P T T K T Y F P H F D L S H G S A Q V K G H G A K V A A A L	0
561	F L S G I V G M L G K L F	1.01131
562	F L S G I V G M L G K L F G K	1
563	F L S H I A G F L S N L F	2.20683
564	F L S H I A G F L S N L F G K	1.83723
565	F L S I I A K V L G S L F	2.25257
566	F L S L I P A A I S A V S A L A N H F	2.42096
567	F L S L I P H A I K A V G V H A K H F	2.39006
568	F L S L I P H A I N A V G V H A K H F	2.393
569	F L S L I P H A I N A V S A I A K H F	0.817742
570	F L S L I P H A I N A V S A I A K H F G	0.778151
571	F L S L I P H A I N A V S A I A K H N	0.698761
572	F L S L I P H A I N A V S A L A N H G	1.20948
573	F L S L I P H A I N A V S T L V H H F	1.1864
574	F L S L I P H I V S G V A S I A K H F	1.91282
575	F L S L I P H I V S G V A S L A I H F	2.30103
576	F L S L I P H I V S G V A S L A K H F	1.43753
577	F L S L I P K A I K A V G V K A K K F	2.3957
578	F L S L I P K I A G G I A A L A K H L	1.21883
579	F L S L I P K I A T G I A A L A K H L	0.90309
580	F L S L I P K L V K K I I K A F K	0.69897
581	F L S L I P S L V G G S I S A F K	2.20412
582	F L S M I P H I A G G I A S L V K N L	2.4123
583	F L S M I P H I V S G V A A L A K H L	1.39794
584	F L S M I P K I A G G I A S L V K N L	1.81221
585	F L S S I G K I L G N L L	1.60206
586	F L S T I W N G I K G L L	0.889076
587	F L S T I W N G I K S L L	1.62017
588	F L S T L W N A A K S I F	1.2634
589	F L T G L I G G L M K A L G K	1.57403
590	F L W A L F K V A S K	1.88286
591	F L W G L I P G A I S A V T S L I K K	1.69584
592	F L W W L F K W A W K	2.09395
593	F L Y I V A K L L S G L L	2.70927
594	F M K V L A V F G S V V T S A P K A S K	2.0928
595	F M P I I G R L M S G S L	0.79749
596	F P	2.38737
597	F P F L K L S L K I P K S A I K S A I K R L	0.90309
598	F P F S L I P H A I G G L I S A I K	2.07918
599	F P I S T L L K W W K G	1.42233
600	F P L T W P T K W W K G	2.2085
601	F P T T K T Y F P H	0.954243
602	F P V G R V H R L L R K	1.33553
603	F P V T F R F F K F F K G	1.24354
604	F P V T W G W W K W W K G	1.53909
605	F P V T W K W W K W W K G	0.724276
606	F P V T W P T K W L K G	2.23367
607	F P V T W P T K W R K G	2.22105
608	F P V T W P T K W W E G	2.21219
609	F P V T W P T K W W K G	2.21246
610	F P V T W P T K W W K S	2.20403
611	F P V T W R T K W W K G	1.19033
612	F P V T W R W W K W W K G	0.894018
613	F P V T W R W W T W W K G	1.22269
614	F Q N R R M K W K K	2.40824
615	F Q W Q R N I R K V R	2.21303
616	F Q W Q R N M R K V	2.47712
617	F Q W Q R N M R K V R	2.61254
618	F Q W Q R N M R K V R G P P V S	2.69897
619	F Q W Q R N P R K V R	2.93753
620	F R F K F R F K	1.12293
621	F R F K R F R K K G K K L F K K V S P P I L L L H L	0.699923
622	F R I R V R V	1.80618
623	F R I R V R V F K R I V Q R I K D F L R	0.451545
624	F R I R V R V K W K L F K K I	0.30103
625	F R P A L I V R T K G T R L	1.47712
626	F R R F F K W F R R F F K F F	1.13417
627	F R R F F K W F R R P F K F F	0.676091
628	F R R F F K W P R R F F K F F	0.7007
629	F R R F F K W P R R P F K F F	0.861317
630	F R R F R K W F R R F L K L F	0.778151
631	F R R P F K W P R R F F K F F	0.714715
632	F R R W W K W F K	0.612889
633	F R V T W R T K W W K G	0.778151
634	F S E A I K K I I D F L G	2.23776
635	F S E A I K K I I D F L G E G L F D I I K K I A E S F	2.10721
636	F S F L S R I F	2
637	F S I A R L L K W W K G	0.890779
638	F S I S P G K V L D K F G K I V G K V L K Q L K K V S A V A K V	0.230268
639	F S T K T R N W F S E H F K K V K E K L K D T F A	1.90608
640	F S V T W R W W K W W K G	0.845567
641	F T P V L Q A D F Q K V V A G V A N A L A H R Y H	1.86332
642	F V D L K K I A N I I N S I F	2
643	F V D L K K I A N I I N S I F G K	2
644	F V G A L F K A L S K L L	1.55075
645	F V K K F W G G V K A I F K G A R K G L K	0.175446
646	F V P W F S K F L G R I L	1.17952
647	F V P W F S K F L P R I L	1.53073
648	F V Q W F S K F L G K I L	1.2297
649	F V Q W F S K F L G R I L	0.719454
650	F V Q W F S K F L L R I L	1.68124
651	F V Q W F S R F L G R I L	1.38021
652	F V R W F S K F L G R I L	1.2297
653	F V R W F S R F L G R I L	1.53073
654	F V V K K K K K V F	1.90288
655	F W G A L A K G A L K L I G P G S L F S S F S K K D	1.39794
656	F W G A L A K G A L K L I G S L F S S F S K K D	1.09691
657	F W G A L A K G A L K L I G V G S L F S S F S K K D	1.57403
658	F W G A L A K G A L K L I G V S L F S S F S K K D	2.47712
659	F W G A L A K G A L K L I P S L F S S F S K K D	1.23443
660	F W G A L A K G A L K L I P S L V S S F T K K D	1.19866
661	F W G A L A K G A L K L I V G S L F S S F S K K D	2.47712
662	F W G A L F K V A S K	1.90188
663	F W G A V W K I L S K V L P H I P G T V K W L Q E K V	0.0752575
664	F W G F L G K L A M K A V P S L I G G N K K	1.38021
665	F W G F L G K L A M K A V P S L I G G N K S S S K	1.38021
666	F W G K L W E G V K N A I	1.47856
667	F W G L K G L K G P G K F S K K L	1.39794
668	F W G L K G L K K F S K K L	1.39794
669	F W H H I F R G I V H V G K T I H R L V T G	0.30103
670	F W P V V I R T V V A G Y N L Y R A I K K K	0.992338
671	F W Q K M S F A	1.64627
672	F W Q R N I R I R R	1.93714
673	F W R I R K W R	1.40911
674	F Y T H V F R L K K W M Q K V I D R F G G	0.90309
675	G A A R K S I R L H R L Y T W K A T I Y T R	1.19261
676	G A G A L A K F L A K K V A K T V A K Q A A K Q G A K Y V V N K Q M E	1
677	G A H D I L K Y G K P S	1.69897
678	G A K A L T K A A T A F T K F Y K T I W	0.858235
679	G A K Y A K I I Y N Y L K K I A N A L W	1.43663
680	G A K Y A K Y I Y N F Y K Y I A K Y I W	1.39676
681	G A L F G L A S K V F P A V F G A F K K	2.09533
682	G A L F K V A S K V L	2.24703
683	G A L F K V A S K V L P S	2.18158
684	G A L F S L A S K V V P A V I G L I K K	2.10472
685	G A L K R I K T L L	1.5872
686	G A N A A K K F A T I A K K F I N Y L W	0.850847
687	G A N A A K K L A T F A K K I F T A Y W	1.16261
688	G A N A L K K Y F T I L K K F F K L A W	0.525073
689	G A N L A K K F Y T Y I N K F I N Y A W	1.42133
690	G A V D I L K G A A K D I A G H L A S K V M N K L	2
691	G A W K N F W S S L R K G F Y D G E A G R A I R R	1.58995
692	G E F K K I V Q K I K D F L K N L V	1.77815
693	G E F K R I V Q R I K D F L R N L V	1.77815
694	G E F R R I V Q R I R D F L R N L V	1.77815
695	G E G F L G M L L H G V G H A I H G L I H G K	1.18783
696	G E K L K K I G K K I K N F F Q K L	1.09691
697	G E K L K K I G Q K I K K F F Q K L	1.39794
698	G E K L K K I G Q K I K N F F K K L	0.79588
699	G E K L K K I G Q K I K N F F Q K L	1.69897
700	G E T F D K L K E K L K T F Y Q K L V E K A E D L K G D L K A K L S	1.89673
701	G F A R I V Q R I K D F L R N L V	1.17609
702	G F A S F L G K A L K A A L K I G A N M L G G T P Q Q	1.37639
703	G F F A L I A K I I S S P L F K T L	1.30839
704	G F F A L I P K I I S	2
705	G F F A L I P K I I S S P L F K T L	1.23209
706	G F F A L I P K I I S S P L F K T L L S A V	2
707	G F F A L I P K I I S S P L F K T L L S A V G S A L S S S G E Q E	0.849257
708	G F F D R I K A L T K N V T L E L L N T I T G K L G V T G G	1.19686
709	G F F D R I K A L T K N V T L E L L N T I T G K L P V T P P	0.879705
710	G F F G K M K E Y F K K F G A S F K R R F A N L K K R L	-0.210691
711	G F F G K R K E Y F K K F G A S F K R R F A N L K K R L	0.176091
712	G F G A L F K F L A K K V A K T V A K Q A A K Q G A K Y V V N K Q M E	-0.508638
713	G F G K A F H S V S N F A K K H K T A	2
714	G F G K A L K L L K K V L	0.39794
715	G F G M A L K L L K K V L	0.477121
716	G F G S F L G K A L K A A L K I G A D V L G G A P Q Q	1.69897
717	G F G S F L G K A L K A A L K I G A N V L G G A P E Q	1.39794
718	G F G S F L G K A L K A A L K I G A N V L G G A P Q Q	1.091
719	G F G S F L G S L F K T G L K I I P K L L P S I Q Q	1.30103
720	G F G S L F K F L A K K V A K T V A K Q A A K Q G A K Y V A N K H M E	-0.508638
721	G F G S L L G K A L R L G A N V L	0.806881
722	G F G S V L G K A L K F G A N L L	1.69897
723	G F G T I L K A L A K I A G K V V K K L A T K P G A T Y M L K E N L K	-0.504456
724	G F G V L A K V A A H V V P A I A E H F	1.80618
725	G F K A I V Q R I K D F L R N L V	1.17609
726	G F K D L L K G A A K A L K K T V L F	1.07918
727	G F K D L L K G A A K A L V K A V L F	0.778151
728	G F K D L L K G A A K A L V K T V L F	0.778151
729	G F K D L L K G A K K A L V K T V L F	1.07918
730	G F K D W I K G A A K K L I K T V A S S I A N Q	0.477121
731	G F K E V L K A D L G S L V K G I A A H V A N	2.33041
732	G F K E V L K A G L G S L V K G I P A H V A N	2.33646
733	G F K K L L K G A A K A L V K T V L F	0.477121
734	G F K R I V Q A I K D F L R N L V	1.77815
735	G F K R I V Q R I A D F L R N L V	1.77815
736	G F K R I V Q R I K D F L A N L V	1.17609
737	G F K R I V Q R I K D F L R N L V	0.864961
738	G F L D I V K G V G K V A L G A V S K L F	1.17911
739	G F L D V I K H V G K A A L G V V T H L I N Q	1.4206
740	G F L D V V K H I G K A A L G A V T H L I N Q	1.12461
741	G F L G I L F H G V H H G R K K A L H M N S E R R S	1.39903
742	G F L G P L L K L A A K G V A K V I P H L I P S R Q Q	0.778151
743	G F L G P L L K L G L K G A A K L L P Q L L P S R Q Q	1.69897
744	G F L G P L L K L G L K G V A K V L P H L I P S R Q Q	1.39794
745	G F L G S L L K T G L K V G S N L L	1.69897
746	G F L S A L K K Y L P I V L K H V	0.193472
747	G F L S I L K K V L	0.959041
748	G F L S I L K K V L A K V M A H M K	0.20412
749	G F L S I L K K V L G K V M A H M K	0.255273
750	G F L S I L K K V L K K V M A H M K	0.255273
751	G F L S I L K K V L P K V M A H M K	0.30103
752	G F M K Y I G P L I P H A V K A I K K L I	0.79588
753	G F M K Y I G P L I P H A V K A I S D L I	0.990657
754	G F M K Y I G P L I P H A V K A I S K L I	1.39794
755	G F M K Y I G P L I P H K V K A I S D L I	2
756	G F M K Y I K P L I P H A V K A I K K L I	0.79588
757	G F M K Y I K P L I P H A V K A I S K L I	1.09691
758	G F M S K V A N F A K K F A K G G V N A I M N Q K	0
759	G F R D V L K G A A K A F V K T V A G H I A N	0.418424
760	G F R D V L K G A A K A F V K T V A G H I A N I	0.778151
761	G F S S I F R G V A K F A S K G L G K D L A K L G V D L V A	2
762	G F S S I F R G V A K F A S K G L G K D L A K L G V D L V A S K I S K Q S	1.69897
763	G F V A L L K K L P L I L K H L H	0.491362
764	G F V A L L K K L P L I L K H L P	0.492758
765	G F V D F L K K V A G T I A N V V T	1.7125
766	G F W G K L F K L G L H G I G L L H L H L	0.654868
767	G F W G K L L E G V K K A I	1.17609
768	G F W G K L W E G V K N A I	1.04683
769	G F W G K L W E G V K N A I K K K	0.60206
770	G F W G K L W E G V K S A I	1.42077
771	G F W G S L W E G V K S V V	1.80946
772	G F W S S A L E G L K K F A K G G L E A L T N P K	1.69897
773	G F W T T A A E G L K K F A K A G L A S I L N P K	1.90309
774	G G A G H V P E Y F V G I G T P I S F Y G	-1.28487
775	G G A R S L G R K A L R A W K K Y G P A I V P I I R I	0.414973
776	G G A R S L G R K A L R A W K K Y G P I I V P I I R I	0.414652
777	G G H G G H G G H G G H G G H G G H	0.214537
778	G G H G L L K R I K T L L	0.60206
779	G G H K L A K L A K K L A K L A K	-1.22185
780	G G H R A G L Q F P V G R V H R L L R K	0.90309
781	G G L K K L G K K L E G A G K R V F K A S E K A L P V V V G I K A I G K	-0.264403
782	G G L K K L G K K L E G A G K R V F N A A E K A L P	1.09691
783	G G L K K L G K K L E G A G K R V F N A A E K A L P V V A G A K A L	-0.701545
784	G G L K K L G K K L E G A G K R V F N A A E K A L P V V A G A K A L R K	0.0367532
785	G G L R S L G R K A L R A W K K Y G P I I V P I I R I	0.388351
786	G G L R S L G R K I L R A W K K Y G	-0.100343
787	G G L R S L G R K I L R A W K K Y G P A I V P I I R I	0.414652
788	G G L R S L G R K I L R A W K K Y G P I I V P I I R I	0.232874
789	G G L R S L G R K I L R A W K K Y G P I I V P I I R I G	-0.0998529
790	G G L R S L G R K I L R A W K K Y G P Q A T P A T R Q	-0.060206
791	G H G H G H G H G H	2.70379
792	G I A D I L K Y G K P S	1.69897
793	G I F P I F A K L L G K V I K V A S S L I S K G R T E	1.90309
794	G I G A A I L S A G K S A L K G L A K G L A E H F	0.238561
795	G I G A L S A K G A L K G L A K G L A E H F A N	0.477121
796	G I G A S I L S A G K S A L K G L A K G L A E H F A N	0.238561
797	G I G A V L A V L T T G L P A L I S W I K R K R Q Q	0.272422
798	G I G A V L D V L T T G L P A L I S W I K R K R Q Q	0.120609
799	G I G A V L G V L T T G L P A L I S W I K R K R Q Q	0.11927
800	G I G A V L I V L T T G L P A L I S W I K R K R Q Q	0.819874
801	G I G A V L K V L A L I S W I K R K R	1.05115
802	G I G A V L K V L T T G L P A L I S W I K R K R Q Q	0.180618
803	G I G A V L L V L T T G L P A L I S W I K R K R Q Q	0.834856
804	G I G A V L V V L T T G L P A L I S W I K R K R Q Q	1.35103
805	G I G A V L W V L T T G L P A L I S W I K R K R Q Q	0.770955
806	G I G A V V K V L T T G V P A V I S W I K R K R Q Q	0.531291
807	G I G D I L K N L A K A A G K A A L H A V G E S L	1.27875
808	G I G G A L L N V G K V A L K G L A K G L A E H F A N	1.087
809	G I G G A L L S A G K A A L K G L A K V L V	1.15639
810	G I G G A L L S A G K S A L K G L A K G L A E H F	1.40097
811	G I G G A L L S A G K S A L K G L A K G L A E H F A N	0.799341
812	G I G G A L L S A G K S A L K G L A K G L A E H L	1.96658
813	G I G G A L L S V G K L A L K G L A N V L A D K F A N	1.9421
814	G I G G A L L S V G K S A L K G L T K G L A E H F	1.95817
815	G I G G K I L G G L K T A L K G A A K E L A S T Y L H	0.77346
816	G I G G K I L G G L R T A L K G A A K E L A A T Y L H	0.422999
817	G I G G K I L S G L K T A L K G A A K E L A S T Y L H	-0.333136
818	G I G G K P V Q T A F V D N D G I Y D	0.353196
819	G I G G V L L G A G K A T L K G L A K V L A E K Y A N	1.94194
820	G I G G V L L S A G K A A L K G L A K V L A E K Y A N	0.0681686
821	G I G G V L L S A G K A A L K G L T K V L A E K Y A N	1.93946
822	G I G H F L H K V K S F G K S W I G E I M N S	1.27875
823	G I G K A L H S A K K F G K A F V G E I M N S	2.10721
824	G I G K A L K K A K K G I G A V L K V L T T G L	1.17609
825	G I G K F A H S A K K F G K A F V G E I M N S	2.10721
826	G I G K F I H A A K K F G K L F I G E I M N S	0.380211
827	G I G K F I H S A K K F G K L F V G E I M N S	1.27875
828	G I G K F I H S A K R F G R A W V G E I M N S	1.57403
829	G I G K F L H A A K K F A K A F V A E I M N S	0.846889
830	G I G K F L H A A L L F A K A F V A E I M N S	0.0881464
831	G I G K F L H K V G S F I K S W K G E I M N S	0.69897
832	G I G K F L H K V K S F G K S W I G E I M N S	1.27875
833	G I G K F L H S A G K F G K A F I G E I M K S	1.08805
834	G I G K F L H S A G K F G K A F L G E V M K S	1.69897
835	G I G K F L H S A G K F G K A F V G E I M K S	-0.101709
836	G I G K F L H S A K K A G K A F V G E I M N S	1.80618
837	G I G K F L H S A K K F A K A F V A E I M N S	0.301908
838	G I G K F L H S A K K F A K A F V G E I M N S	1.20412
839	G I G K F L H S A K K F G K A A V G E I M N S	2.10721
840	G I G K F L H S A K K F G K A F A G E I M N S	1.80618
841	G I G K F L H S A K K F G K A F V A E I M N S	1.20412
842	G I G K F L H S A K K F G K A F V G E A M N S	2.10721
843	G I G K F L H S A K K F G K A F V G E I M N S	1.21192
844	G I G K F L H S A K K F G K A F V G E I M N S G G S	1.39794
845	G I G K F L H S A K K F G K A F V G E I M N S K K K K K K K K K K	0.824069
846	G I G K F L H S A K K F G K A W V G E I M N S	1.60206
847	G I G K F L H S A K K P G K A F V G E I M N S	1.42293
848	G I G K F L H S A K K W G K A F V G E I M N S	1.04371
849	G I G K F L H T L K T F G K K W V G E I M N S	1.11394
850	G I G K F L K K A K K F G K A F V K I L K K	0.60206
851	G I G K F L K K A K K F G K A F V K M K K	0
852	G I G K F L K K A K K G I G A V L K V L T T G L	0
853	G I G K L F L H A A K K F A K A F V A E K M N S	0.379718
854	G I G R K F L G G V K T T F R G G V K D F A S K H L Y	2
855	G I G S A I L S A G K S A L K G L A K G L A E H F A N	0
856	G I G S A I L S A G K S I I K G L A K G L A E H F	1.41698
857	G I G S A L A K A A K L V A G I V	1.69897
858	G I G S I L G V I A K G L P T L I S W I K N R	1.30103
859	G I G S L L A K A A K L G A N L L	1.39794
860	G I G T K F L G G V K T A L K G A L K E L A F T Y V N	1.04077
861	G I G T K F L G G V K T A L K G A L K E L A S T Y V N	0.418426
862	G I G T K I L G G V K A A L K G A L K E L A S T Y V N	0.773052
863	G I G T K I L G G V K T A L K G A L K E L A S T Y A N	0.82176
864	G I G T K I L G G V K T A L K G A L K E L A S T Y V N	0.826091
865	G I H A I L K Y G K P S	1.69897
866	G I H D A L K Y G K P S	1.30103
867	G I H D I A K Y G K P S	1.69897
868	G I H D I L A Y G K P S	1.17609
869	G I H D I L K A G K P S	1.30103
870	G I H D I L K Y A K P S	0.69897
871	G I H D I L K Y G A P S	1.17609
872	G I H D I L K Y G K A S	1.69897
873	G I H D I L K Y G K K S	1
874	G I H D I L K Y G K P A	1.69897
875	G I H D I L K Y G K P S	0.69897
876	G I H D I L K Y G K R S	1
877	G I H H I L K Y G K P S	1.50515
878	G I H K I L K Y G K P S	0.69897
879	G I H R I L K Y G K P S	0.342423
880	G I I K K I I K K I	2.09691
881	G I I K K I I K K I I K K I	0.90309
882	G I I K K I I K K I I K K I I K K I	0.30103
883	G I I P I I S I I G K I I	1.53148
884	G I K D I L K Y G K P S	1
885	G I K D W I K G A A K K L I K T V A S H I A N Q	0.778151
886	G I K D W I K G A A K K L I K T V A S N I A N Q	0.778151
887	G I K I A K K A I T I A K K I A K I Y W	0.850426
888	G I K K I L K Y G K K S	1.30103
889	G I L D A I K A F A N A L G	1.50559
890	G I L D A I K A I A K A A G	1.3838
891	G I L D P I K A F A K A A G	1.20519
892	G I L D T L K Q F A K G V G K D L V K G A A Q G	1.31609
893	G I L D T L K Q F A K G V G K D L V K G A A Q G V L	0.978466
894	G I L D T L K Q F A K G V G K D L V K G A A Q G V L S	0.964304
895	G I L D T L K Q F A K G V G K D L V K G A A Q G V L S T V	0.933391
896	G I L G K L W E G F K S I V	1.8145
897	G I L G K L W E G V K S I F	1.81055
898	G I L G K L W K G V K S I F	1.50979
899	G I L K K F M L H R G T K V Y K M R T L S K R S H	0.164581
900	G I L K S L L K K L K K I I A K	1
901	G I L K T I K S I A S K L K R K A K	0.795532
902	G I L K T I K S I A S K V A N T V Q K L K R K A K N A V	0.20412
903	G I L K T I K S I A S K V A N T V Q K L K R K A K N A V A	0.20412
904	G I L N T I K S I A S K L K R K A K	0.946047
905	G I L S K L L K K L K K I I A K	1.25527
906	G I L S S L L K K L K K I I A K	0.90309
907	G I L S S L L K K L K K W I A K	0.60206
908	G I L S S L L K K W K K I I A K	0.875061
909	G I L S S L W K K L K K I I A K	0.531479
910	G I L S S L W K K L K K W I A K	0.39794
911	G I L S S L W K K P K K I I A K	2
912	G I L S S W L K K L K K I I A K	1.04139
913	G I M I S L M K K L A A H I A K	1.07918
914	G I M S S L M K K L A A H I A K	1.46895
915	G I M S S L M K K L A A H I K K	1.30103
916	G I M S S L M K K L A A I I A K	0.556303
917	G I M S S L M K K L A K H I A K	1.17609
918	G I M S S L M K K L A K I I A K	0.568202
919	G I M S S L M K K L A K I I K K	1.17609
920	G I M S S L M K K L K A H I A K	1.47712
921	G I M S S L M K K L K K H I A K	1.41497
922	G I M S S L M K K L K K I I A K	0.954243
923	G I M S S L M K K L K K I I K K	1.34242
924	G I N T L K K V I Q G L H E V I K L V S N H A	0.812913
925	G I N T L K K V I Q G L H E V I K L V S N H E	1.07918
926	G I R D I L K Y G K P S	0.69897
927	G I R D V L K G A A K A F V K T V A G H I A N	0.60206
928	G I R R I L R Y G R P S	0.60206
929	G I R R I L R Y G R R S	0.477121
930	G I W D T I K S M G K V F A G A I L Q N L	1.69897
931	G I W D T I K S M G K V F A G K I L Q N L	1.11394
932	G I W D T I K S M G K V F A G L I L Q N L	2
933	G I W D T L K N V G K A V L G K V L E N V	1.08509
934	G I W K S L F T K L L K G	0.525542
935	G I W K T I K S M G K V F A G A I K Q N L	1.09691
936	G I W K T I K S M G K V F A G A I L Q N L	1.09691
937	G I W K T I K S M G K V F A G K I K Q N L	1.39794
938	G I W K T I K S M G K V F A G K I L Q N L	0.744725
939	G I W S S L L K K L K K I I A K	0.20412
940	G K A M S L L K H I L K	1.60206
941	G K F H Q I K K M F L S V G V K V T S L K R I Q F G D F	1.30103
942	G K F L H S A G K F G K A F L G E V M I G	2
943	G K F M S L L K H I L K	0.77079
944	G K G A L K K F L A K K V A K T V A K Q A A K Q G A K Y V V N K Q M E	1
945	G K G R W L E R I G K A G G I I I G G A L D H L	1.23837
946	G K I I K L K A S L K L L	0.545199
947	G K I I K V V K	2
948	G K K L A K T I A K E V A K Q G A K F A	1.48655
949	G K K Y R R F R W K F K G K W F W F G	0.787632
950	G K K Y R R F R W K F R K G R F W F W G	0.758005
951	G K K Y R R F W K F K G K W F W F W G	2.58884
952	G K L F K K I L K F L	0.777695
953	G K L F K K I L K I L	0.377179
954	G K L I K K F G R K A I S Y A V K K A R G K H	0.778151
955	G K L N L F L S R L E I L K L F V G A L	1.20412
956	G K L Q A F L A K M K E I A A Q T L	0.60206
957	G K L S S L W K K L K K I I A K	1.30103
958	G K L T K D K L K R G A K K A L N V A S K V A P I V A A G A S I A R	0.0821315
959	G K M K E Y F K K F G A S F K R R F A N L K K R L	0.176091
960	G K P K P Y S P R P T S H P R P I R V	-0.00145494
961	G K P R P Y P P R P P P H P R P I R V	-0.581576
962	G K P R P Y S P K P T S H P R P I R V	0.44074
963	G K P R P Y S P R P S S H P R P I R V	-0.439586
964	G K P R P Y S P R P T P H P R L	0.93551
965	G K P R P Y S P R P T S H P R P I R	1.78511
966	G K P R P Y S P R P T S H P R P I R V	0.287329
967	G K P R P Y T P R P T S H P R P I R V	0.257165
968	G K Q Y F P K V G G R L S G K A P L A A K T H R R L K P	0.961065
969	G K S D V R R W R S R Y	2
970	G K V L D K F G K I V G K V L K Q L K K V S A V A K V	0.957009
971	G K W K K I L G H L I R	0.454243
972	G K W K S L L K H I L K	0.585131
973	G K W L S L L K H I L K	0.278151
974	G K W M H L L K H I L K	0.321726
975	G K W M K L L K H I L K	0.349485
976	G K W M S A L K H I L K	1.30103
977	G K W M S F L K H I L K	0.60206
978	G K W M S L L K H I L K	0.200687
979	G K W M S L L K H I W K	0.69897
980	G K W M S L L K H W L K	0.573064
981	G K W M S L L K K I L K	0.454243
982	G K W M S L L K Q I L K	0.349485
983	G K W M S L W K H I L K	0.90309
984	G K W M S W L K H I L K	0.596562
985	G K W M T L L K H I L K	0.454243
986	G K W Q S L L K H I L K	0.90309
987	G K W S K I L G H L I R	0.585131
988	G K W W S L L K H I L K	0.252575
989	G K Y G F Y T H V F R L K K W I Q K V I D Q F G E	0.238561
990	G K Y G F Y T H V F R L K K W M Q K V I D R F G G	0.90309
991	G L A D F L N K A V G K V V D F V K S	2
992	G L A D V I K K V A S V I G G L	1.81252
993	G L A K R I K T L L	1.53352
994	G L A R I V V I R V A R	1.08151
995	G L A S F L G K A L K A G L K I G S H L L G G A P Q Q	1.39794
996	G L A S T I G S L L G K F A K G G A Q A F L Q P K	2
997	G L F A V I K K V A A V I K K L	1.77001
998	G L F A V I K K V A A V I R R L	1.75592
999	G L F A V I K K V A K V I K K L	1.75565
1000	G L F A V I K K V A S V	2.01677
1001	G L F A V I K K V A S V I	1.0755
1002	G L F A V I K K V A S V I G	1.65951
1003	G L F A V I K K V A S V I G G	2.54528
1004	G L F A V I K K V A S V I G G L	1.71341
1005	G L F A V I K K V A S V I K G L	1.48332
1006	G L F A V I K K V A S V I K K L	1.73816
1007	G L F D I A K K V I G V I G S L	1.78782
1008	G L F D I I K K I A E S F	1.93614
1009	G L F D I I K K I A E S F K F S E A I K K I I D F L G	2.10721
1010	G L F D I I K K I A E S I	2.30103
1011	G L F D I I K K V A S V I G G L	1.78782
1012	G L F D I I K K V A S V V G G L	1.79157
1013	G L F D I I K N I F S G L	1.84264
1014	G L F D I V K K I A G H I A G S I	1.75968
1015	G L F D I V K K I A G H I A S S I	1.75225
1016	G L F D I V K K I A G H I V S S I	1.74542
1017	G L F D I V K K L V S D F	2
1018	G L F D I V K K V V	2.05901
1019	G L F D I V K K V V G A A G S L	1.91024
1020	G L F D I V K K V V G A I G S L	1.89878
1021	G L F D I V K K V V G A L	1.37204
1022	G L F D I V K K V V G A L G S L	1.69466
1023	G L F D I V K K V V G A V G S L	1.60154
1024	G L F D I V K K V V G T I A G L	1.78782
1025	G L F D I W A W W R W R R	2.13121
1026	G L F D I W K K L R W R R	1.24656
1027	G L F D I W K K W R W R R	1.52937
1028	G L F D I W K W W R W R R	1.51594
1029	G L F D K L K S L V S D F	2.39794
1030	G L F D K W A W W R W R R	1.52564
1031	G L F D V I A K V A S V I G G L	1.80719
1032	G L F D V I A K V A S V I K K L	1.63893
1033	G L F D V I K	3.11215
1034	G L F D V I K A S V I G G L	2.56668
1035	G L F D V I K K L L K K I G G L	0.799341
1036	G L F D V I K K L L K K I K G L	0.491362
1037	G L F D V I K K V	3.00245
1038	G L F D V I K K V A A V I G G L	1.79589
1039	G L F D V I K K V A S K I G G L	1.78384
1040	G L F D V I K K V A S V	2.00152
1041	G L F D V I K K V A S V I	1.36254
1042	G L F D V I K K V A S V I G	1.64609
1043	G L F D V I K K V A S V I G G	1.93031
1044	G L F D V I K K V A S V I G G A	1.80303
1045	G L F D V I K K V A S V I G L A S P	1.74132
1046	G L F D V I K K V A S V I K K L	1.75493
1047	G L F D V I K K V L K K I G G L	0.799341
1048	G L F D V V I G G L	3.01503
1049	G L F E V I K K V A S V I G G L	1.78782
1050	G L F G K L I K K F G R K A I S Y A V K K A R G K H	-0.252321
1051	G L F G K L I K K F L R K A I S Y A V K K A R G K H	0.477121
1052	G L F G K L Q K K F G R K A I S Y A V K K A R G K H	0.778151
1053	G L F G V L A K V A A H V V P A I A E	1.80618
1054	G L F G V L A K V A A H V V P A I A E H	1.80618
1055	G L F G V L A K V A A H V V P A I A E H F	1.66826
1056	G L F G V L A K V A A H V V P A I A K H F	1.20412
1057	G L F G V L A K V A A K V V P A I A E H F	1.20412
1058	G L F G V L A K V A A K V V P A I A K H F	0.90309
1059	G L F G V L A K V A S H V V P A I A E H F Q A	1.62677
1060	G L F G V L G S I A K H V L P H V V P V I A E K L	1.58601
1061	G L F K G K K K N K K T K	2.39794
1062	G L F K K L R R K I K K G F K K I F K R L	1.31366
1063	G L F K K L R R K I K K G F K K I F K R L P P I G V G V S I P L A G K R	1.27444
1064	G L F K V I K K V A K V I K K L	1.74175
1065	G L F K V L G S V A K H L L P H V A P I I A E K L	1.57655
1066	G L F K V L G S V A K H L L P H V A P V I A E K L	1.57885
1067	G L F K V L G S V A K H L L P H V V P V I A E K L	1.50281
1068	G L F L D T L K K F A K A G M E A V I N P K	1.90309
1069	G L F L D T L K K F A K A G M E A V T N P K	1.90309
1070	G L F R A L L R L L R S L W R L L L R A	1.80618
1071	G L F R R L R D S I R R G Q Q K I L E K A R R I G E R I K D I F R G	0.30103
1072	G L F S K F A G K G I K N F L N K G V K H I G K E	0.126433
1073	G L F S K F A G K G I V N F L I E G V E	1.15943
1074	G L F S V L G A V A K H V L P H V V P V I A E K L	1.11394
1075	G L F S V L G S V A K H L L P H V A P I I A E K L	1.58334
1076	G L F S V L G S V A K H L L P H V V P V I A E K L	1.58101
1077	G L F S V L G S V A K H V V P R V V P V I A E H L	1.39794
1078	G L F T L I K G A A K L I G K T V P K K Q A R L G M N L W L V K L P T N V K T	0.0418236
1079	G L G K F L H S A K R F G K A F V G E A M N S	1.87506
1080	G L G S F F K N A I K I A G K V G S T I G K V A D A I G N K E	0.60206
1081	G L G S F L K N A I K I A G K V G S T I G K V A D A I G N K E	0.69897
1082	G L G S I L G K I L N V A G K V G K T I G K V A D A V G N K E	0.60206
1083	G L G S L L G K A F K F G L K T V G K M M A G A P R E Q	1.09248
1084	G L G S L L G K A F K F G L K T V G K M M G G A P R E E	0.778151
1085	G L G S L L G K A F K F G L K T V G K M M G G A P R E Q	0.477121
1086	G L G S L L G K A F K I G L K T V G K M M G G A P R E Q	0.69897
1087	G L G S L L G K A L K F G L K A A G K F M G G E P Q Q	1.39794
1088	G L G S L V G N A L R I G A K L L	1.69897
1089	G L G S V F G R L A R I L G R V I P K V	0.389076
1090	G L G S V L G K A L K I G A N L L	1.09691
1091	G L H K V M R E V L G Y E R N S Y K K F F L R	1.01903
1092	G L I G S I G K A L G G L L V D V L K P K L	1.66521
1093	G L I G S I G K A L G G L L V D V L K P K L Q A A S	1.59877
1094	G L K A L K K V F K G I H K A I K L I N K H V K	0.69897
1095	G L K A L K K V F K G I H K A I K L I N K H V Q	0.69897
1096	G L K A L K K V F K G I H K A I K L I N N H V Q	0.69897
1097	G L K A L K K V F Q G I H E A I K L I N N H V Q	1
1098	G L K A L K K V F Q G I H K A I K L I N N H V Q	0.69897
1099	G L K D I F K A G L G S L V K G I A A H V A N	1.39794
1100	G L K D K F K S M G E K L K Q Y I Q T W K A K F	0.498171
1101	G L K D M I K N L A K E A A V K L A G A V I N K F S P Q P Q	0.69897
1102	G L K E I F K A G L G S L V K G I A A H V A N	1.39794
1103	G L K E I F K A G L G S L V K G I A A H V A S	1.39794
1104	G L K E V A H S A K K F A K G F I S G L T G S	1.80618
1105	G L K K I F K A G L G S L K K G I A A H V A S	1
1106	G L K K I F K K G L G S L V K G I A A H V A S	1
1107	G L K K L I S W I K R A A Q Q G	0.745415
1108	G L K K L L G K L L K K L G K L L L K	1
1109	G L L A L I S W I K R K R Q Q	1.59231
1110	G L L A R I K T L L	1.16376
1111	G L L D F V T G V G K D I F A Q L I K Q I	1.80618
1112	G L L D T L K G A A K N V V G S L A S K V M E K L	1.39794
1113	G L L G A M F K V A S K V L P H V V P A I T E H F	1.84949
1114	G L L G G L L G P L L G G G G G G G G G L L	1.69897
1115	G L L G K L L K I A A K V G K K L L	1.39794
1116	G L L G K L L K I A A K V G S N L L	1.09691
1117	G L L G L L G S V V S H V L P A I T Q H L	1.67274
1118	G L L G L L G S V V S H V V P A I V G H F	2
1119	G L L G P L L K I A A K V G K N L L	1.09691
1120	G L L G P L L K I A A K V G S K L L	1.09691
1121	G L L G P L L K I A A K V G S N L L	1.23856
1122	G L L G P L L K I A K K V G S N L L	1.69897
1123	G L L G V L G S V A K H V L P H V V P V I A E H L	1.5926
1124	G L L K A I K T L L	0.669838
1125	G L L K F I K T L L	0.242044
1126	G L L K F I K W L L	1.34439
1127	G L L K K I K K L L	1.39794
1128	G L L K K I K T L L	2.23198
1129	G L L K K I K W L L	1.09691
1130	G L L K K L L K I A A K V G K K L L	1.09691
1131	G L L K K W L K K W K E F K R I V G Y	0.970644
1132	G L L K L I K T L L	0.255136
1133	G L L K N I K T L L	1.48522
1134	G L L K P L L K I A A K V G S N L L	1.08805
1135	G L L K R	1.72366
1136	G L L K R A K T L L	1.56652
1137	G L L K R I	1.73537
1138	G L L K R I K	1.52962
1139	G L L K R I K A L L	1.15317
1140	G L L K R I K F L L	0.823707
1141	G L L K R I K I L L	0.887342
1142	G L L K R I K K L L	1.39794
1143	G L L K R I K K L L K K I K K L L	1.09691
1144	G L L K R I K L L L	1.04704
1145	G L L K R I K N L L	1.27517
1146	G L L K R I K S L L	2
1147	G L L K R I K T	1.3941
1148	G L L K R I K T A L	1.64393
1149	G L L K R I K T L	1.61588
1150	G L L K R I K V L L	1.28078
1151	G L L K R I K W L L	0.20775
1152	G L L K V I K T L L	0.436743
1153	G L L K V I K V L L	1.40756
1154	G L L K W I K K L L	0.50515
1155	G L L K W I K T L L	1.57403
1156	G L L P L L S L L G K L L	1.39794
1157	G L L R K G G E K I G E K L K K I G Q K I K N F F Q K L V P Q P E	0.501717
1158	G L L R K G G E K I G E K L K K I G Q K I K N F F Q K L V P Q P E Q	0.0130786
1159	G L L S G T S V R G S I	1.44803
1160	G L L S K F G R L A R K L A R V I P K V	0
1161	G L L S L L S L L G K L L	2.07918
1162	G L L S N V A G L L K Q F A K G G V N A V L N P K	0.90309
1163	G L L S R I K T L L	2
1164	G L L S R L R D F L S D R G R R L G E K I E R I G Q K I K D L S E F F Q S	0.180618
1165	G L L S S L S S V A K H V L P H V V P V I A E H L	1.22697
1166	G L L S V L G S V A K H V L A H V V A V I A E H L	1.59636
1167	G L L S V L G S V A K H V L G H V V P V I A E H L	1.59431
1168	G L L S V L G S V A K H V L P H V V P V I A E H L	2.30103
1169	G L L S V L G S V A K H V L P H V V P V I A E K L	1.58903
1170	G L L S V L G S V V K H V I P H V V P V I A E H L	1.6409
1171	G L L T R I K T L L	2.30103
1172	G L M S L V K D I A K L A A K Q G A K Q	2.09216
1173	G L M S S I G K A L G G L I V D V L K P K T P A S	1.61031
1174	G L M S V L G H A V G N V L G G L F K P K S	1.3602
1175	G L M S V L G H A V G N V L G G L F K S	1.40274
1176	G L N A F K K V F Q G I H E A I K L I N N H V Q	1.30103
1177	G L N A L K K F F Q G I H E A I K L I N N H V Q	1.30103
1178	G L N A L K K V F K G I H E A I K L I N N H V Q	1.30103
1179	G L N A L K K V F Q G F H E A I K L I N N H V Q	1.90309
1180	G L N A L K K V F Q G I H E A F K L I N N H V Q	1.30103
1181	G L N A L K K V F Q G I H E A I K K I N N H V Q	0.401373
1182	G L N A L K K V F Q G I H E A I K L F N N H V Q	1
1183	G L N A L K K V F Q G I H E A I K L I N K H V Q	1.30103
1184	G L N A L K K V F Q G I H E A I K L I N N H V K	1.30103
1185	G L N A L K K V F Q G I H E A I K L I N N H V Q	0.60206
1186	G L N A L K K V F Q G I H K A I K K I N N H V Q	0.200687
1187	G L N A L K K V F Q G I H K A I K L I N N H V Q	1.30103
1188	G L N A L K K V F Q P I H E A I K K I N N H V Q	1.30446
1189	G L N A L K K V F Q P I H E A I K L I N N H V Q	0.90309
1190	G L N A L K K V F Q P I H K A I K K I N N H V Q	0.802747
1191	G L N T L K K V F Q G L H E A I K L I N N H V Q	1.08509
1192	G L N T L K K V I Q G L H E V I K L V N N H A	0.778151
1193	G L P A L I S L I K R K R Q Q	1.97102
1194	G L P A L I S S I K R K R Q Q	2.25513
1195	G L P A L I S W I K R K R	1.43321
1196	G L P A L I S W I K R K R G G	1.67575
1197	G L P A L I S W I K R K R Q	0.795352
1198	G L P A L I S W I K R K R Q Q	1.69504
1199	G L P A L I S W I K R K R Q Q G	1.27661
1200	G L P A L I S W S K R K R Q Q	1.72747
1201	G L P A L S S W I K R K R Q Q	2.24526
1202	G L P A S I S W I K R K R Q Q	2.15044
1203	G L P L L I S W I K R K R Q Q	1.62087
1204	G L P R K I L A A I A K K K G K A K G P L K L V A K A	2
1205	G L P W I L L R W L F F R G	2.30103
1206	G L Q F P V G R V H R L L R K	0.352583
1207	G L R I L L L K V	1.88762
1208	G L R K A L R K F R N K I K E A L K K I	0
1209	G L R K R K R K F R N K K K E K L K K I	1.80618
1210	G L R K R L R K A R N K I K E K L K K I	0.60206
1211	G L R K R L R K F R N K I K E K L K K I	0.46007
1212	G L R K R L R K F R N K I K E K L K K I G	-0.823909
1213	G L R K R L R K F R N K I K E K L K K I G Q K I Q G F V P K L A P R T D Y	0.0622521
1214	G L R K R L R K F R N K I K E K L K K I G Q K I Q G L L P K L A P R T D Y	-0.52848
1215	G L R K R L R K P R N K P K E K L K K I	1.80618
1216	G L R R A L L R L L R S L R R L L L R A	0.90309
1217	G L R S K I W L W V L L M I W Q E S N K F K K M	0.491362
1218	G L S A L I S W I K R K R Q Q	0.544457
1219	G L T F L K K I L N F A K K I Y T A I W	1.1306
1220	G L T R L F S V I K	1.03441
1221	G L V D V L G K V G G L I K K L L P	1.07918
1222	G L V G T L L G H I G K A I L G	2.24743
1223	G L V G T L L G H I G K A I L S	2.09691
1224	G L V R K G G E K F G E K L R K I G Q K I K E F F Q K L A L E I E Q	-0.461525
1225	G L V S S I G R A L G G L L A D V V K S K G Q P A	1.62092
1226	G L V T G L L K T A G K L L G D L F G S L S G	1.39794
1227	G L V T G L L K T A G K L L G D L F G S L T G	1.39794
1228	G L V T S L I K G A G K L L G G L F G S V T G	0.787016
1229	G L V T S L I K G A G K L L G G L F G S V T G G Q S	0.424334
1230	G L W E K I K E K A S E L V S G I V E G V K	1.61983
1231	G L W E K V K E K A N E L V S G I V E G V K	1.61748
1232	G L W N S I K I A G K K L F V N V L D K I R S K V A G G S	0.486615
1233	G L W Q K I K N A A G D L A S G I V E G I K S	1.32685
1234	G L W Q K I K S A A G D L A S G I V E A I K S	1.32926
1235	G L W S K I K A A G K E A A K A A A K A A G K A A L N A V S E A V	-0.221849
1236	G L W S K I K E A A K A A G K A A L N A V T G L V N Q G D Q P S	0.90309
1237	G L W S K I K E A A K T A G L M A M G F V N D M V	0.754181
1238	G L W S K I K E V G K E A A K A A A K A A G K	1.39794
1239	G L W S K I K E V G K E A A K A A A K A A G K A A L G A V S E A V	0.553266
1240	G L W S K I K T A G K S V A K A A A K A A V K A V T N A V	1.54407
1241	G L W S T I K N V G K E A A I A A G K A A L G A L	0.569734
1242	G L W S T I K N V G K E A A I A A G K A V L G S L	-0.30103
1243	G L W S T I K Q K G K E A A I A A A K A A G Q A A L G A L	0.79985
1244	G M A K L L A K V L P H V V K L I K	0.176091
1245	G M A S K A G A I A G K I A K V A L K A L	1.0138
1246	G M A S K A G A I A G K I A K V A W K A L	1.09691
1247	G M A S K A G A I A G K I A K V A W K A L G G A	1.39794
1248	G M A S K A G A I A G K I A K V A W K A L G G S	1.09691
1249	G M A S K A G S V A G K I A K F A L G A L	1.90309
1250	G M A S K A G S V L G K I T K I A L G A L	1.091
1251	G M A S K A G S V L G K L A K V A I G A L	1.39794
1252	G M A S K A G S V L G K V A K V A L K A A L	1.13265
1253	G M A S K L A K V L P H V V K L I K	0.462398
1254	G M A S L L A K V L P H V V K L I K	0.568202
1255	G M A S L L A K V L P K V V K L I K	0.255273
1256	G M A S L W A K V L P H V V K L I K	0.361728
1257	G M A S T A G S V L G K L A K A V A I G A L	2.30103
1258	G M A T A A G T T L G K L A K F V I G A V	1.90309
1259	G M A T K A G T A F G K A A K A I I G A A L	1.20412
1260	G M A T K A G T A L G K V A K A V I G A A L	1.98062
1261	G M L K R I K T L L	2.30103
1262	G M L K R I K T L M	2.30103
1263	G M M K R I K T M M	2.30103
1264	G M W K K I L G H L I R	0.278151
1265	G M W K K I L G K L I R	0.331379
1266	G M W P K I L G H L I R	1.52048
1267	G M W S K I K E T A M A A A K E A A K A A G K T I S D M I K Q	1.29226
1268	G M W S K I K N A G K A A A K A A A K A A G K A A L D A V S E A I	0.69897
1269	G M W S K I K N A G K A A K A A A K A A G K A A L G A V S E A M	0.69897
1270	G M W S K I L G H L	2
1271	G M W S K I L G H L I	0.845098
1272	G M W S K I L G H L I K	0.851215
1273	G M W S K I L G H L I R	0.361645
1274	G M W S K I L G K L I R	0.585131
1275	G M W S K I L G P L I R	1.47712
1276	G M W S K I L P H L I R	1.30103
1277	G M W S K I P G H L I R	1.39794
1278	G N G N L L G G L L R P V L G V V K G L T G G L G K K	1.3829
1279	G N N K P V Y I P R P R P P H P R L V	0.448205
1280	G N N R P I Y I P Q P R P P H P R L	-1.0258
1281	G N N R P V Y I A Q P R P P H P A L	1.79647
1282	G N N R P V Y I A Q P R P P H P R L	1.77835
1283	G N N R P V Y I P Q P K P P H P R L	0.528487
1284	G N N R P V Y I P Q P R P H P R L	2.10721
1285	G N N R P V Y I P Q P R P P H P A L	1.79085
1286	G N N R P V Y I P Q P R P P H P L	1.81668
1287	G N N R P V Y I P Q P R P P H P R	-1.3
1288	G N N R P V Y I P Q P R P P H P R F	1.7763
1289	G N N R P V Y I P Q P R P P H P R I	-0.0655854
1290	G N N R P V Y I P Q P R P P H P R L	-1.32395
1291	G N N R P V Y I P Q P R P P H P R P I R V	0.802876
1292	G N N R P V Y I P R P R P P H P R L V	0.543258
1293	G N N R P V Y L P Q P R P P H P R I	0.753712
1294	G N N R V Y I P Q P R P H P R L	2.10721
1295	G P I R R P E P R P R P E	1.90309
1296	G P I R R P K P R P R P E	1.90309
1297	G P I R R P K P R P R P R P E	1.90309
1298	G P I R R P K P R P R Q R P E	1.90309
1299	G R A D Y N F G Y G L G R G T R K F F N G I G R W V R K T F	1.68619
1300	G R A K R F R K K A K K L F K K L S P V I P L L H L	0.66286
1301	G R F K R F R K K A K K L F K K L S P V I P L L H L	0.665815
1302	G R F K R F R K K F K K A F K K A S P V I P L L H L	0.659865
1303	G R F K R F R K K F K K L F K K A S P V I P L L H L	0.66286
1304	G R F K R F R K K F K K L F K K L S	0.46007
1305	G R F K R F R K K F K K L F K K L S P V I P L L H L G	-0.326926
1306	G R F R R L R K K T R K	2.10721
1307	G R F R R L R K K T R K R L K K I G K V	1.2869
1308	G R F R R L R K K T R K R L K K I G K V L K A I	1.20412
1309	G R F R R L R K K T R K R L K K I G K V L K K I	1.35463
1310	G R F R R L R K K T R K R L K K I G K V L K L I	0.150515
1311	G R F R R L R K K T R K R L K K I G K V L K W I	0.30103
1312	G R F R R L R K K T R K R L K K I G K V L K W I P P I V G S I P L G	-0.090309
1313	G R G K Q G G K V R A K A K T R S S	1.83487
1314	G R I K R I R K K I K K L I K K L S	0.60206
1315	G R I L S F I K G L A E H L	1.80859
1316	G R K K R R Q R R R G G W M W V T N L R T D	1.2063
1317	G R K K R R Q R R R P P Q	0.30103
1318	G R L K K L G K K I E G A G K R V F K A A E K A L P V V A G V K A L	-0.900515
1319	G R L K K L G K K I E G A G K R V F K A A E K A L P V V A G V K A L G	-0.900515
1320	G R L Q A F L A K M K E I A A Q T L	0.59795
1321	G R L R N L I E K A G Q N I R G K I Q G I G R R I K D I L K N L Q P R P Q V	1.66273
1322	G R P M G H Q A I E T G L N I F R G L F K G K K K N K K T K	0.668386
1323	G R P N P V N N K P T P H P R L	1.85338
1324	G R P N P V N N K P T P H P R P I R V	1.47446
1325	G R P N P V N N K P T S H P R P I R V	1.77752
1326	G R P N P V P N P K P P H P R L	0.909789
1327	G R P N P V P N P R P P H P R L	0.418424
1328	G R P R P F P G R P K P I F R P R	1.54846
1329	G R R G P R R A N Q N G T R R R R R R T	1.39794
1330	G R R K R K W L R R I G K G V K I I G G A A L D H L	0.237005
1331	G R R P R P R P R P	2.20412
1332	G R R P R P R P R P F F F	2.20412
1333	G R R P R P R P R P F F F F	2.20412
1334	G R R P R P R P R P F F F F F	1.30103
1335	G R R P R P R P R P W W W	1.30103
1336	G R R P R P R P R P W W W W	1.30103
1337	G R R P R P R P R P W W W W W	0.69897
1338	G R R Y K K F R W K F K G R W F W F G	0.782993
1339	G R W K R W R K K W K K L W K K L S	0.60206
1340	G S G I L I L I K R K	1.80618
1341	G S K R W R K F E K R V K K I F E E T K E A L P V V Q G V V A V A T A V G R R	0.147011
1342	G S K R W R K F E K R V K K V F E H T K E A L P V I Q G V A T V V G A V G R R	-0.154129
1343	G S P A L I S W I K R K R Q Q	2.18386
1344	G T A W R W H Y R A R S	1.91781
1345	G T F I K Q Q R K Q K Q Q R H H T S G T R K R M A K	1.30572
1346	G T V R R F P W W W P F L R R	0.90309
1347	G V A D I L K G A A K D I A G H L A S K V M N K L	2
1348	G V A K F G K A A A H F G K G W I K E M L N S	1.88081
1349	G V F D I I K D A G K Q L V A H A M G K I A E K V	2.48163
1350	G V F D I I K D A G K Q L V A H A T G K I A E K V	2.48661
1351	G V F D I I K D A G R Q L V A H A M G K I A E K V	2.47705
1352	G V F D I I K G A G K Q L I A H A M E K I A E K V G L N K D G N	2.07496
1353	G V F D I I K G A G K Q L I A H A M G K I A E K V	1.89498
1354	G V F D I I K G A G K Q L I A H A M G K I A E K V G L N K D G N	1.78333
1355	G V F D I I K G A G K Q L I A R A M G K I A E K V G L N K D G N	1.78082
1356	G V F G L L A K A A L K G A S K L I P H L L P S R Q Q	0
1357	G V F L D A L K K F A K G G M N A V L N P K	1.25527
1358	G V F R R L R K V T R K V L K K I G K V L K W I	0.60206
1359	G V F R V L R K V T R V V L K V I G K V L K W I	0.451545
1360	G V G D L I R K A V S V I K N I V	1.7493
1361	G V G K F L H S A K K F G Q A L A S E I M K S	2
1362	G V G K F L H S A K K F G Q A L V S E I M K S	1.69897
1363	G V I A A A K K V V N V L K N L F	2.30103
1364	G V I D A A A K V V N V L K N L F	2.30103
1365	G V I D A A K K V V N V L A N L F	2.30103
1366	G V I D A A K K V V N V L K N L F	1.73798
1367	G V I D A A K K V V N V L K N L P	1.75003
1368	G V I D I I K G A G K D L I A H A I G K L A E K V	2.49997
1369	G V I K S V L K G V A K T V A L G M L	1.08805
1370	G V L D I L K G A A K D L A G H	1.00432
1371	G V L D I L K G A A K D L A G H V A T K V I	1.08188
1372	G V L D I L K G A A K D L A G H V A T K V I N K I	1.07918
1373	G V L K R I K T L V	2.30103
1374	G V L S A F K N A L P G I M K I I V	1.53275
1375	G V L S N V I G Y L K K L G T G A L N A V L K Q	1.37221
1376	G V L S V I K N A L P G I M R F	1.53148
1377	G V L S V I K N A L P G I M R F I A	1.52758
1378	G V S K I L H S A G K F G K A F L G E I M K S	2
1379	G V S S P I V A V K F K G A V A S L I K	2.11347
1380	G V S V A G A K K V K V L F V F P F L F	2.07507
1381	G V V A I L K G A A K D I A G H L A S K V M N K L	1.69897
1382	G V V D A L K G A A K D I A G H L A S K V M N K L	2
1383	G V V D I A K G A A K D I A G H L A S K V M N K L	2
1384	G V V D I L A G A A K D I A G H L A S K V M N K L	2
1385	G V V D I L K A A A K D I A G H L A S K V M N K L	1.39794
1386	G V V D I L K G A A A D I A G H L A S K V M N K L	2
1387	G V V D I L K G A A K A I A G H L A S K V M N K L	0.494155
1388	G V V D I L K G A A K D A A G H L A S K V M N K L	2
1389	G V V D I L K G A A K D I A A H L A S K V M N K L	1.09691
1390	G V V D I L K G A A K D I A G A L A S K V M N K L	2
1391	G V V D I L K G A A K D I A G H A S K V M N K L	2
1392	G V V D I L K G A A K D I A G H L A A K V M N K L	1.39794
1393	G V V D I L K G A A K D I A G H L A S A V M N K L	2
1394	G V V D I L K G A A K D I A G H L A S K A M N K L	2
1395	G V V D I L K G A A K D I A G H L A S K V A N K L	2
1396	G V V D I L K G A A K D I A G H L A S K V M	2.05706
1397	G V V D I L K G A A K D I A G H L A S K V M A K L	1.69897
1398	G V V D I L K G A A K D I A G H L A S K V M N A L	2
1399	G V V D I L K G A A K D I A G H L A S K V M N K A	2
1400	G V V D I L K G A A K D I A G H L A S K V M N K L	1.93447
1401	G V V D I L K G A A K D I A G H L L S K V M N K L	1.09691
1402	G V V D I L K G A A K D I L G H L A S K V M N K L	0.79588
1403	G V V D I L K G A A K D L A G H L A T K V M N K L	1.69897
1404	G V V D I L K G A L K D I A G H L A S K V M N K L	1.09691
1405	G V V D I L K G L A K D I A G H L A S K V M N K L	1.09691
1406	G V V G K L A S K V V P S V F G S F T K	2.10561
1407	G V V K R I K T V V	2.30103
1408	G V V K V S R L K G E S L R A R L	0.728569
1409	G V V P V V S V V G K V V	2
1410	G V V T D L L K T A G K L L G N L F G S L S G	0.870964
1411	G V V T D L L K T A G K L L G N L V G S L S G	1.091
1412	G V V V R I G R V I V R G V R R	0.90309
1413	G V V V R I G R V V V R G V R R	0.90309
1414	G V V V R V A R V V V R W V R R	0.60206
1415	G V V V R V G R V V V R G V R R	0.90309
1416	G V V V R V G R V V V R W V	0.90309
1417	G V V V R V G R V V V R W V R R	0.30103
1418	G V V V R V G R V V V R W V R R R R	0.60206
1419	G V V V R V P R V V V R W V R R	0.60206
1420	G V V V R W G R V I V R G V R R	0.60206
1421	G V V V R W G R V V V R G V R R	0.90309
1422	G V V V R W G R V W V R G V R R	0.60206
1423	G V W S T I L G G L K K F A K G G L D A I V N P K	0.409899
1424	G V W S T V L G G L K K F A K G G L E A I V N P K	0.702403
1425	G V W T T I L G G L K K F A K G G L E A L T N P K	1.65223
1426	G W A S K I G Q A L G K V A K V G L Q Q F I Q P K	1.091
1427	G W A S K I G Q T L G K I A K V G L K E L I Q P K	0.928868
1428	G W A S K I G Q T L G K M A K V G L Q E I I Q P K	1.69897
1429	G W A S K I G Q T L G K M A K V G L Q E L I Q P K	1.69897
1430	G W A S K I G T Q L G K M A K V G L K E F V Q S	2
1431	G W A S S I G S I L G K F A K G G A Q A F L Q P K	1.50515
1432	G W F D V V K H I A K R F	1.08805
1433	G W F K K A W R K V K H A G R R V L D T A K G V G R H Y L N N W L N R Y R G	0.240684
1434	G W F K K A W R K V K N A G R R V L K G V G I H Y G V G L I	0.372242
1435	G W G D T F G K V L K N F A K V A G V K A A K	0.0395906
1436	G W G D T F L K T M A K I A K V G P K L L H S	0.0206963
1437	G W G S F F K K A A A V G K A V G K A A L T A Y L	0.803937
1438	G W G S F F K K A A H V G	1.63949
1439	G W G S F F K K A A H V G K H V G K A A L T H Y L	0.386636
1440	G W G S I F K H G R H A A K H I G H A A V N H Y L	0.173795
1441	G W K D W A K K A G G W L K K K G P G M A K A A L K A A M Q	0.840621
1442	G W K K W F N R A K K V G K T V G G L A V D H Y L	0.248499
1443	G W K K W F N R A K K V G K T V G G L A V D H Y L G	0.0276541
1444	G W K K W F T K G E R L S Q R H F A	1.48698
1445	G W K K W L R K G A K H L G Q A A I K	0.0067104
1446	G W K K W L R K G A K H L G Q A A I K G L A S	-0.0317345
1447	G W K R K R F G	2.30103
1448	G W K S V F R K A K K V G K T V G G L A L D H Y L	0.582351
1449	G W K S V F R K A K K V G K T V G G L A L D H Y L G	0.340058
1450	G W L D V A K K I G K A A F N V A K N F I	0.60206
1451	G W L D V A K K I G K A A F N V A K N F L	0.531479
1452	G W L D V A K K K G K A A F N V A K N F I	0.90309
1453	G W L K K I G K K I E R V G Q H T R D A T I Q G L G I A Q Q A A N V A A T A R	-0.805462
1454	G W L K K I G K K I E R V G Q H T R G L G I A Q I A A N V A A T A R	0.353346
1455	G W L P T F G K I L R K A M Q L G P K L I Q P I	0.150515
1456	G W L R K L G K K I E R I G Q H T R D A S I Q V L G I A Q Q A A N V A A T A R	0.255273
1457	G W M S K I A S G I G T F L S G M Q Q	1
1458	G W R L I K K I L R V F K G L	0.340248
1459	G W R L L L K K A E V K T V G K L A L K H Y L	0.451545
1460	G W R T L L K K A E V K T V G K L A L K H Y L	-0.0223991
1461	G Y F P G R P P F P R P F P R P P S R P F P R P P F P G P F P R P Y P W R	1.09691
1462	G Y G G H G G H G G H G G H G G H G G H G H G G G G H G	0.0246091
1463	G Y H G G H G G H G G G Y N G G G G H G G H G G G Y N G G G H H G G G G H G	-0.115163
1464	G Y K Y I N N I I K Y I N K F F K Y I W	0.784313
1465	G Y N Y A K K L A N L A K K F A N A L W	0.544269
1466	H F K G T L V N L A K K I L	1.20412
1467	H F L G K L V N L A K K I L	0.90309
1468	H F L G T K V N L A K K I L	2.10721
1469	H F L G T L K N L A K K I L	0.90309
1470	H F L G T L V K L A K K I L	0.90309
1471	H F L G T L V N K A K K I L	2.10721
1472	H F L G T L V N L A K K I K	2.10721
1473	H F L G T L V N L A K K K L	2.10721
1474	H F L G T L V N L K K K I L	2.10721
1475	H F L K T L V N L A K K I L	0.90309
1476	H G K K V L D S F S N G M K H L D D L K G T F A A L S E L H	0.69897
1477	H I Q K E D V P S E R Y L G Y L E Q L L R L K	2.61545
1478	H I Q K E D V P S E R Y L G Y L E Q L L R L K K Y K	2.22878
1479	H K L G T L V N L A K K I L	0.90309
1480	H K T D S F V G L M	2.64424
1481	H K V V F K V K F H	1.17545
1482	H K W M S L L K H I L K	0.573064
1483	H L N K R V Q R E L I G W L D W L K	2.51322
1484	H L R R I N K L L T R I G L Y R H A F G	1.57022
1485	H N K Q E G R D H D K S K G H F H R V V I H H K G G K A H	0.213639
1486	H N S S K Q W S H W L W H N G I R I	1.44701
1487	H P L K Q Y W W R P S I	2.09691
1488	H Q F R F R F R V R R K	0.90309
1489	H R H R H R H R H R	0.828379
1490	H R V K R N G F R K F M R R L K K F F A G G	0.039801
1491	H R W W R W W R H	0.90309
1492	H R W W R W W R R	0.90309
1493	H S D A V F T D N Y T R L R K Q M A V K K Y L N S I L N	0.193979
1494	H S S G Y T R P L R K P S R P I F I R P I G	1.69897
1495	H T A S D A A A A A A L T A A N A A A A A A A S M A	1.47712
1496	H T G R S G P A T G H S G H S S T H G S	2.12609
1497	H V I N L E E S F Q E P E Y E N H L A	-0.247425
1498	I A A A G L P Q E	3.39794
1499	I A A Q G L P Q E	3.09691
1500	I A S K V A N T V Q K L K R K A K N A V	1.54846
1501	I A S K V A N T V Q K L K R K A K N A V A	1.69897
1502	I D W K K I F E K V K D L V	1.67669
1503	I D W K K I F E K V K N L V	1.11394
1504	I D W K K L L D A A K Q I L	0.656883
1505	I D W L K L G K M V I D A L	0.69897
1506	I D W L K L G K M V M D V L	1.52702
1507	I F G A I A G L L K N I F	0.86437
1508	I F G A I L P L A L G A L K N L I K	1.50515
1509	I F G A I W K G I S S L L	1.70645
1510	I F G A I W N G I K S L F	1.0322
1511	I F G A I W S G I K S L F	0.90309
1512	I F G L L L H G A I H V G K L I H G L V R R H	1.15051
1513	I F H H I F K G I V H V G K T I H R L V T G	0.80103
1514	I F K A I W S G I K S L F	1.17609
1515	I G G I I S F F K R L F	0.916029
1516	I G K E F K R I V Q R I K D F L R N L	0.90309
1517	I G K E F K R I V Q R I K D F L R N L V P R T E S	1.90309
1518	I G K K F K R I V K R I K K F L R K L	0.90309
1519	I G K K F K R I V K R I K K W L R K L	0.60206
1520	I G K K F K R I V Q R I K K F L R K L	0.90309
1521	I G K K F K R I V Q R I K K F L R N L	0.90309
1522	I G K K W K R I V K R I K K F L R K L	0.60206
1523	I G K L F K R I V K R I L K F L R K L	0.90309
1524	I G K L F K R I V Q R I L K F L R N L	0.90309
1525	I G K L P K W I I K T V N K F T K K	0.322219
1526	I G K L V K W I I K T V N K F T K K	0.322219
1527	I H H Q G L P Q E	3.39794
1528	I H Q G L P Q E	3.39794
1529	I I G H L I K T A L G F L G L	2
1530	I I G P V L G L I G K A L G G L L	2.8055
1531	I I G P V L G L V G K A L G G L L	2.20684
1532	I I G P V L G L V G S A L G G L L K K I	0.69897
1533	I I G P V L G M V G S A L G G L L K K I	0.579784
1534	I I K V P L K K F K S M R E V M R D H G I K A P V V D P A T K Y	0.454667
1535	I I P L P L G Y F A K K K K K K D P V P L D Q	1.57886
1536	I I P L P L G Y F A K K P	1.8366
1537	I I P L P L G Y F A K K T	0.477121
1538	I I R K I I R K	2.6822
1539	I I S T I G D L V K W I I K T V	1.54407
1540	I I S T I G K L P K W I I K T V N K F T K K	0.431364
1541	I I S T I G K L V K W I I D T V	0.90309
1542	I I S T I G K L V K W I I K T V	0.477121
1543	I I S T I G K L V K W I I K T V N K F T K K	0.431364
1544	I K A Q G L P Q E	3.09691
1545	I K F E P P L P P K K A H	1.32853
1546	I K F E P P L P P K K A H K K F W E D D G I Y Y P P N H N F P	0.60206
1547	I K H A G L P Q E	3.39794
1548	I K H Q G L P Q A	3.39794
1549	I K H Q G L P Q E	3.21909
1550	I K H Q G L P Q E D	3.09691
1551	I K H Q G L P Q E E	3.39794
1552	I K H Q G R P Q E	3.39794
1553	I K H R G L P Q E	3.09691
1554	I K I K I K I K	1.50284
1555	I K I P A F V K D T L K K V A K G V I S A V A G A L T Q	1.30103
1556	I K I P A V V K D T L K K V A K G V L S A V A G A L T Q	1.3512
1557	I K I P P I V K D T L K K V A K G V L S T I A G A L S T	1.65223
1558	I K I P S F F R N I L K K V G K E A V S L I A G A L K Q S	1
1559	I K K I I K K I	2.69897
1560	I K K I I K K I I K	2.69897
1561	I K K I I K K I I K K I	1.19312
1562	I K K I L S K I K K L L K	0.495544
1563	I K K I L S K I K K L W K	0.97174
1564	I K K I L S K I K K W L K	0.39794
1565	I K K I L S K I K K W W K	1
1566	I K K I V S K I K K L L	0.494155
1567	I K K I V S K I K K L L K	0.494155
1568	I K K I V S K I K K V L K	0.79588
1569	I K K I W S K I K K L L K	0.39794
1570	I K K I W S K I K K L W K	0.495544
1571	I K K I W S K I K K W L K	0.39794
1572	I K K I W S K I K K W W K	0.39794
1573	I K K R W W W F R	1.65829
1574	I K K V A S V	3.13877
1575	I K K V A S V I G G L	2.97513
1576	I K K W L S K I K K L L K	0.79588
1577	I K K W W S K I K K L L K	0.495544
1578	I K L S K E T K D N L K K V L K G A I K G A I A V A K M V	1.09691
1579	I K L S K E T K K N L K K V L K G A I K G A I A V A K M V	0.79588
1580	I K L S K K T K D N L K K V L K G A I K G A I A V A K M V	0.491362
1581	I K L S P E T K D N L K K V L K G A I K G A I A V A K M V	1.3512
1582	I K L S P E T K K N L K K V L K G A I K G A I A V A K M V	0.79588
1583	I K L S P K T K D N L K K V L K G A I K G A I A V A K M V	0.79588
1584	I K L S P K T K K N L K K V L K G A I K G A I A V A K M V	0.491362
1585	I K P A G K L F K L F K	2.56633
1586	I K Q G L P Q E	3.39794
1587	I K R F W P V V I R T V V A G Y N L Y R A I K K K	0.396521
1588	I K S I A S K V A N T V Q K L K R K A K N A V	1.24743
1589	I K S I A S K V A N T V Q K L K R K A K N A V A	1.39794
1590	I K W A G K L F K L F K	0.131102
1591	I K W K A I L D A V K K V I	0.692223
1592	I K W K R W W W R	1.34536
1593	I L A W K W A W W A W R R	1.11094
1594	I L A W K W A W W P W R R	1.17609
1595	I L A W K W P W W A W R R	1.39794
1596	I L A W K W P W W P W R R	1.54407
1597	I L E L A G N A A R D N K K T R I I P R H L Q L	0.39794
1598	I L E N L L A R S T N E D R E G S I F	2.30103
1599	I L E N L L A R S T N E D R E G S I F D T G P I R R P K P R P R P R P E G	2.30103
1600	I L G A A W N G A K S L F	1.87045
1601	I L G A I L P L V S G L L S N K L	2.40824
1602	I L G A V W N G V K S L F	1.85274
1603	I L G E I W K G I K D I L	1.91381
1604	I L G I I T S L L K S L	1.89599
1605	I L G K A W E G A K S L F	1.84781
1606	I L G K I A E G I K S L F	1.80618
1607	I L G K I I K V V K	1.60206
1608	I L G K I L E G I K S L F	1.20412
1609	I L G K I L K G I K K L F	0.30103
1610	I L G K I W E G I E S L F	1.82253
1611	I L G K I W E G I K S L F	0.792671
1612	I L G K I W K G I K S L F	0.681541
1613	I L G K I W K I K K L F	0.30103
1614	I L G K I W K P I K K L F	0.30103
1615	I L G K L L K T A A G L L S N L	1.80618
1616	I L G K L L K T A A K L L S N L	1.20412
1617	I L G K L L S T A A G L L K N L	1.50515
1618	I L G K L L S T A A G L L S K L	2.40824
1619	I L G K L L S T A A G L L S N L	2.29217
1620	I L G K L L S T A A K L L S K L	1.20412
1621	I L G K L L S T A A K L L S N L	1.50515
1622	I L G K L W E G L K S L F	1.52177
1623	I L G K V W E G V K S L F	1.83098
1624	I L G L V I S T I G N V L G G L L K N L	1.69735
1625	I L G P I L G L V S N A L G G L L	0.585131
1626	I L G P V I K T I G G V I G G L L K N L	2.00268
1627	I L G P V I S K I G G V L G G L L K N L	0.783789
1628	I L G P V I S T I G G V L G G L L K N L	0.604176
1629	I L G P V I S T I G N A L G G L L K N L	1.707
1630	I L G P V I S T I G N V L G G L L K N L	1.70084
1631	I L G P V L G L D G N A L G G L I K K I	1.70744
1632	I L G P V L G L V G D T L G D L L	1.77859
1633	I L G P V L G L V G N A L G G L I K K I	0.970284
1634	I L G P V L G L V G N A L G G L I K K L	2.00601
1635	I L G P V L G L V G S A L G G L I	1.80997
1636	I L G P V L G L V S D T L D D V L G I L	2.25527
1637	I L G P V L G L V S N A L G G L L	1.79427
1638	I L G P V L G L V S N T L D D V L G I L	1.69435
1639	I L G P V L S M V G S A L G G L I K K I	0.966781
1640	I L G T I L G L L K G L	1.35448
1641	I L G T I L G L L K S L	2.17609
1642	I L G T I L G P L K G L	2.40824
1643	I L G T I L P L L K G L	2.40824
1644	I L G T I P G L L K G L	2.40824
1645	I L I K R K	1.80618
1646	I L I L I K R K	1.80618
1647	I L I L I L I L K R K	1.80618
1648	I L K K W P W W P W R R K	0.628865
1649	I L K L F K R I V K R I L K F L R K L	0.90309
1650	I L K W K W P W W K W R R	0.70567
1651	I L K W K W P W W P W R R	0.712573
1652	I L P I I G K I L S T I F G K	1.69897
1653	I L P I L A P L I G G L L	2.10034
1654	I L P I L G N L L N G L L	2
1655	I L P I L G N L L N S L L	2.10034
1656	I L P I L S L I G G L L	2.0323
1657	I L P I L S L I G G L L G K	2
1658	I L P I R S L I K K L L	1.39794
1659	I L P K K K P W W P W R R	1.74686
1660	I L P K K W P K L P W R R	1.46391
1661	I L P L K L P L L P L R R	1.20985
1662	I L P L K L P L L P W R R	1.09284
1663	I L P L K L P W L P L R R	1.09284
1664	I L P L K L P W W P W R R	1.45317
1665	I L P L K W P W W P W R R	1.13449
1666	I L P W K K P K K P K R R	0.775954
1667	I L P W K K P K K P W R R	0.460132
1668	I L P W K K P K L P W R R	0.861851
1669	I L P W K L P W W P W R R	1.13449
1670	I L P W K W A W W A W R R	1.17609
1671	I L P W K W A W W P W R R	1
1672	I L P W K W K W W P W R R	0.356287
1673	I L P W K W P F F P W R R	0.30103
1674	I L P W K W P K K P W R R	0.445827
1675	I L P W K W P K L P W R R	1.14845
1676	I L P W K W P L L P W R R	1.15214
1677	I L P W K W P L W P W R R	0.833459
1678	I L P W K W P W A P A R R	2.0765
1679	I L P W K W P W L P K R R	1.44948
1680	I L P W K W P W L P L R R	1.7542
1681	I L P W K W P W L P W K K	1.44899
1682	I L P W K W P W L P W R R	0.833459
1683	I L P W K W P W L P Y R R	1.44101
1684	I L P W K W P W W A W R R	1.17609
1685	I L P W K W P W W K W R R	1.0136
1686	I L P W K W P W W P A R R	0.445599
1687	I L P W K W P W W P L R R	1.13449
1688	I L P W K W P W W P W R R	0.252575
1689	I L P W K W P Y L P W R R	1.13998
1690	I L P W K W R W W K W R R	0.146128
1691	I L P Y K Y P Y Y P Y R R	1.74664
1692	I L R W K W R W W R W R R	0.146128
1693	I L S A I W S G I K S L F	1.1965
1694	I L S L R W R W K W W K K	1.20412
1695	I L S L R W R W W K W K K	0.90309
1696	I L S L R W W R K W W K K	1.20412
1697	I N F L K L G K K I L G A L	2
1698	I N L K A I A A F A K K L L	0.72299
1699	I N L K A I A A L A K K L F	0.572475
1700	I N L K A I A A L A K K L L	1.28037
1701	I N L K A I A A L A K K L L G	0.534307
1702	I N L K A I A A L A R N Y	1.52429
1703	I N L K A I A A L V K K L L	1.8139
1704	I N L K A I A A M A K K L L	0.201086
1705	I N L K A I A P L A K K L L	1.81419
1706	I N L K G L I K K V A S L L T	1.39794
1707	I N L L K I A K G I I K S L	1.3191
1708	I N M K A S A A V A K K L L	1.1629
1709	I N P K S V Q S L L	2.30103
1710	I N S L K L G K K I L G A L	2
1711	I N W K A L L D A A K K V L	0.647347
1712	I N W K G I A A M A K K L L	0.829655
1713	I N W K G I A A M K K L L	1.06144
1714	I N W K K G K E V L K A L	2
1715	I N W K K I A E I G K Q V L S A L	0.573549
1716	I N W K K I A E V G G K I L S S L	0.582015
1717	I N W K K I A S I G K E V	2
1718	I N W K K I A S I G K E V L	2
1719	I N W K K I A S I G K E V L K	2
1720	I N W K K I A S I G K E V L K A	1.87506
1721	I N W K K I A S I G K E V L K A I	0.740363
1722	I N W K K I A S I G K E V L K A L	0.890961
1723	I N W K K I F E K V K D L V	0.954243
1724	I N W K K I F E K V K N L V	0.748092
1725	I N W K K I F E K V S N L V	1.09691
1726	I N W K K I F E S V K N L V	1
1727	I N W K K I F Q K V K N L V	0.90309
1728	I N W K K L G K K I L G A L	1.63347
1729	I N W K K L L D A A K Q I L	0.620275
1730	I N W K K M A A T A L K M I	0.341418
1731	I N W K S I F E K V K N L V	1.17609
1732	I N W L K A K K V A G M I L	1.10529
1733	I N W L K L G K A I I D A L	2.34452
1734	I N W L K L G K K I I S A L	2
1735	I N W L K L G K K I L G A I	1.8293
1736	I N W L K L G K K I L G A L	1.2125
1737	I N W L K L G K K L L S A L	2
1738	I N W L K L G K K M M S A I	1.8451
1739	I N W L K L G K K M M S A L	1.87528
1740	I N W L K L G K M V I D A L	0.597593
1741	I N W L R L G R R I L G A L	2
1742	I N W S K I F E K V K N L V	1.09691
1743	I N W S S I F E K V K N L V	1.54407
1744	I N W S S I F E S V K N L V	2
1745	I N W S S I F E S V S N L V	2
1746	I P H A V K A I S D L I	2.30103
1747	I P P F I K K V L T T V F	1.39794
1748	I P W G K V K D F L V G G M K A V	1.6902
1749	I R H Q G L P Q E	3.09691
1750	I R I K I R I K	1.17636
1751	I R I K I R I K I R I K	1.90657
1752	I R I R I R I R	0.852526
1753	I R K L K S W K W L R W L	1.20412
1754	I R M R I R V L L	0.30103
1755	I R P R P P R L P R P R P R P L P Y P R P	1.20412
1756	I R R Q G L P E	3.39794
1757	I R V K I R V K	1.791
1758	I R V K I R V K I R V K	1.01474
1759	I S G P V L G L V G N A L G G L I K K I	1.71684
1760	I S K R I L T G K K	2.29643
1761	I S L N P P R S T I A M R A I N N Y R W R S K N Q N T F L R	0.176091
1762	I S R L A G L L R K G G E K I G E K L K K I G Q K I K N F F Q K L V P Q P E	0.285615
1763	I S R L A G L L R K G G E K I G E K L K K I G Q K I K N F F Q K L V P Q P E Q	-0.224825
1764	I S R L A G L V R K G G E K F G E K L R K I G Q K I K E F F Q K L A L E I E Q	-0.197563
1765	I S S P L F K T L L S A V G S A L S S S G G Q E	2
1766	I T I P P I I K D T L K K F F K G G I A G V M G K S Q	1.90309
1767	I T I P P I V K D T L K K F F K G G I A G V M G Q	1.60206
1768	I T I P P I V K D T L K K F I K G A I S G V M	1.90309
1769	I T I P P I V K D T L K K F I K G A I S S V M	1.60206
1770	I T I P P I V K N T L K K F I K G A V S A L M S	1.60206
1771	I V L N P W D Q V K	2.98368
1772	I W D A I F H G A K H F L H R L V N P G G K D A V K D V Q Q K Q	2.20412
1773	I W G L I A H G V G H V G R L I H G L I R G	0.477121
1774	I W K R W W W K R	1.64639
1775	I W L T A L K F L G K H A A K H L A K Q Q L S K L	1.31547
1776	I W L T A L K F L G K N L G K H L A K Q Q L A K L	0.842228
1777	I W N K I A K S I G K V L E K A L	1.17609
1778	I W R I F R	2.10721
1779	I W R I F R R I F	0.90309
1780	I W R I F R R I F R I F	0.90309
1781	I W R I F R R I F R I F I R F	1.20412
1782	I W S A I W S G I K G L L	1.06129
1783	I W S F L I K A A T K L L G V G S L F G G G K K D S	1.37575
1784	I W S F L I K A A T K L L P S L F G G	1.79282
1785	I W S F L I K A A T K L L P S L F G G G K K D S	1.39489
1786	I Y Y P P N H N F P	2.30739
1787	K A I A K S I L K W I K S I A K A I	0.748188
1788	K A K A K A V S R S A R A G L Q F P V G R I H R H L K	0.176091
1789	K A K L F K K I P K F L H L W K K F	0.30103
1790	K A K R R A R N L N Q K K R K	1.82954
1791	K A L A K A L A K L W K A L A K A A	0.778151
1792	K A L K K L L A K W L A A A K A L L	0.78533
1793	K A L W K T M L K K L G T M A L	-0.09691
1794	K A R Q W Q S K I R R T N P I F A I R R	1.55427
1795	K D E P Q R R S A R L S A K P A P P K P E P K P K K A P A K K	0.561234
1796	K D L H T V V S A I L Q A L	1.82166
1797	K E F K R I V Q R I K D F L R N L V	-0.0400299
1798	K F A K K F K W F A K A A F K F F K K	0.62034
1799	K F D P L E G A P M A R G I V L E K V G	2.08037
1800	K F F A R L L A S V R A A V K K F R K K P R L I G L S T L L	0.737803
1801	K F F K F F K F F	1.4726
1802	K F F K K L K K A V K K G F K K F A K V	0.716869
1803	K F F K K L K N S V K K R A K K F F K K P R V I G V S I P F	0.240125
1804	K F F K R L L K S V R R A V K K F R K K P R L I G L S T L L	0.110031
1805	K F F R K L A K S V K K A A K E F F K K P R V I G V S I P F	0.158797
1806	K F F R K L K K S V K K R A K	0.845475
1807	K F F R K L K K S V K K R A K E F F K K P R V I G V S I P F	-0.102182
1808	K F F R K L K K S V K K R A K K F F K K P R V I G V S I P F	0.442625
1809	K F G K I V G K V L K Q L K K V S A V A K V A M K K G	0.882328
1810	K F H H I F R G I K H V G K T I H R L V T G	0.361236
1811	K F H H I F R G I V H V G K T I H R L V T G	0.60206
1812	K F K W W R M L I	-0.221849
1813	K F L G T L V N L A K K I L	2.10721
1814	K F L H L A K K F P K W K L F K K I	0.495544
1815	K F W K L L K K A L R L W A K V L	0.72284
1816	K F W S L L K K A L R L W A N V L	0.884688
1817	K G F K K I E K L G R H I R D G V V K A G P A V G V V G Q A S S I M G	-0.69897
1818	K G I G S A L K K G G K I I K G G L G A L G A I G T G Q Q V Y E H V Q N R Q	1.5
1819	K G I R G Y K G G Y K G A F K Q T K Y	1.74665
1820	K G I V G M L G K L F	1.43753
1821	K G R G K Q G G K V R A K A K	-0.195587
1822	K G R G K Q G G K V R A K A K T R S S	0.811591
1823	K H K H K H K H K H	0.871416
1824	K H Q G L P Q E	3.09691
1825	K H V G K A A L T H Y L	0.60206
1826	K I A G K I A A I A G K I A K I A G A I A K I A G K	0.213416
1827	K I A G K I A A I A G K I A K I A G A I A K I A G K I A	0.482921
1828	K I A G K I A A I A G K I A K I A G K I A K	0.272724
1829	K I A G K I A A I A G K I A K I A G K I A K I A	0.236772
1830	K I A G K I A K I A G K I A	2.26781
1831	K I A G K I A K I A G K I A K	2.22929
1832	K I A G K I A K I A G K I A K I A	1.2762
1833	K I A G K I A K I A G K I A K I A G K	1.23114
1834	K I A G K I A K I A G K I A K I A G K I A	0.492651
1835	K I A G K I A K I A G K I A K I A G K I A K	0.261261
1836	K I A G K I A K I A G K I A K I A G K I A K I A	0.226209
1837	K I A G K I A K I A G K I A K I A G K I A K I A G K	0.193608
1838	K I A G K I A K I A G K I A K I A G K I A K I A G K I A	0.464471
1839	K I A G K I A K I A K K I A K	2.2093
1840	K I A G K I A K K A G K I A K	2.22499
1841	K I A G K I A K K A G K I A K I A	2.17545
1842	K I A G K I A S I A G K I A K I A G K I A K	0.570512
1843	K I A G K I A S I A G K I A K I A G K I A K I A	0.233786
1844	K I A G K I A S I A G K I A K I A G S I A K I A G K	0.207773
1845	K I A G K I A S I A G K I A K I A G S I A K I A G K I A	0.176641
1846	K I A K K I A K I A K K I A	2.22526
1847	K I A K V A L K A L	1.30143
1848	K I A K V A L K A L K I A K G A L K A L	0.477121
1849	K I A K V A L K A L K I A K V A L K A L	0.477121
1850	K I A S I G K E V L K A L	2
1851	K I F G A I W P L A L G A L K N L I K	0.60206
1852	K I G A I K K W G A I K K I G A I K	2.12416
1853	K I G A K I K I G A K I K I G A K I	0.60206
1854	K I G A K I K W G A K I K I G A K I	0.619013
1855	K I G K A I K W G K A I K I G K A I	1.22107
1856	K I K E K L K K I G Q K I	2.20412
1857	K I K E K L K K I G Q K I Q G	2.15534
1858	K I K E K L K K I G Q K I Q G L L	-0.0132283
1859	K I K G A I K W K G A I K I K G A I	0.619013
1860	K I K I P W G K V K D F L V G G M K A V	1.38739
1861	K I K K G F K K I F K R L P P I G V G V S I P L A G K R	1.65802
1862	K I K L F K K W P K F L H L A K K F	0.30103
1863	K I K W F K T M K S I A K F I A K E Q M K K H L G G E	1.40051
1864	K I K W I L K Y W K W S	0.90309
1865	K I L G K L W K G V K S I F	1.33974
1866	K I L G V S K K I M R R I S K D I L T G K K	0.750298
1867	K I L I L I K R K	1.50515
1868	K I L R G V S K K I M R R I L T G K K	1.00714
1869	K I L R G V S K K I M R R I S K D I L T G K K	0.724113
1870	K I L R G V S K K I M R T F L R R	0.73084
1871	K I L R G V S K K I M R T F L R R I S K D I L T G K K	0.399715
1872	K I L R G V S K R I L T G K K	1.82389
1873	K I R V R L S A	1.68154
1874	K I S K K I M R T F L R R	1.22698
1875	K I S K K I M R T F L R R I L T G K K	0.93593
1876	K I S K K I M R T F L R R I S K D I L T G K K	0.408352
1877	K I V K V I T V K S I S P A S L V P V F	1.77972
1878	K I W F Q N K K M K W K K	2.40824
1879	K I W F Q N R R M K W K K	2.10721
1880	K I W V I R W R	0.841681
1881	K K A A A A A A A A A A A A W A A A A A A K K K K	1.80618
1882	K K A A A A F A A F A A W F A A F A A A A K K K K	1.0536
1883	K K A A A F A A A A A F A A W A A F A A A K K K K	1.10378
1884	K K A A A H A A A A A H A A W A A H A A A K K K K	1.80618
1885	K K A A A I A A A A A I A A W A A I A A A K K K K	1.35463
1886	K K A A A K A A A A A K A A W A A K A A A K K K K	1.80618
1887	K K A A A L A A A A A L A A W A A L A A A K K K K	1.35463
1888	K K A A A M A A A A A M A A W A A M A A A K K K K	1.50515
1889	K K A A A R A A A A A R A A W A A R A A A K K K K	1.65566
1890	K K A A A W A A A A A W A A W A A W A A A K K K K	1.0536
1891	K K A A A Y A A A A A Y A A W A A Y A A A K K K K	1.35463
1892	K K A A H V G K H V G K A A K K	1.74896
1893	K K A A H V G K H V G K A A L	1.20683
1894	K K A F A A A A A F A A W A A F A K K K K	1.00343
1895	K K A G K I A K K A G K I A	2.25847
1896	K K A K R R L L K K	2.00387
1897	K K F G G G K T E R A R K A M A V E	1.50267
1898	K K F L H S A K K W L K A F V K L F K N W	0.372922
1899	K K F P W W W P F K K	0.705007
1900	K K F W E D D G	2.3979
1901	K K I A S I G K E V L K A L	2
1902	K K I G A I K K W G A I K K I G A I	1.82313
1903	K K I M R T F L R R	1.77317
1904	K K I M R T F L R R I S K D I L T G K K	0.96849
1905	K K I M R T F L R R I S K K I L T G K K	0.966161
1906	K K K A A A F A A W A A F A K K K	1.40481
1907	K K K F F F F F K K K	1.20412
1908	K K K I I I I I I K K K	0.90309
1909	K K K I I I I I K K K	0.90309
1910	K K K K G I G K F L H S A K K F G K A F V G E I M N S	1.52584
1911	K K K K K K A A A F A A A A A F A A W A A F A A A	1.10378
1912	K K K K K K A A F A A F A A F A A	0.752575
1913	K K K K K K A A F A A W A A F A A	0.200687
1914	K K K K K K A A W A A W A A W A A	0.451545
1915	K K K K K K K K K K G I G K F L H S A K K F G K A F V G E I M N S	-0.0797168
1916	K K K K K K K K K K G I G K L F L H A A K K F A K A F V A E K M N S	-0.0956662
1917	K K K K P L F G L F F G L F	0.47623
1918	K K K L F W K I P K F L H L A K K F	0.30103
1919	K K K L L L L L K K K	1.20412
1920	K K K L L L L L L L L L K K K	1.69897
1921	K K K V V V V V K K K	1.80618
1922	K K L A G L A K K W A G L A K K L A G L A	0.573353
1923	K K L A K A L K L L A L L W L K L A K A L K K A	1.11561
1924	K K L A K A L K L L A P L W L K L A K A L K K A	0.0791812
1925	K K L A K A L K L P A L L W L K L A K A L K K A	0.0616644
1926	K K L A K A P K L L A L L W L K L A K A L K K A	0.286563
1927	K K L A L A L K K L A L L W K K L A L A L K K A	0.31857
1928	K K L A L A L K K P A L L W K K L A L A L K K A	-0.217904
1929	K K L A L A P K K L A L L W K K L A L A L K K A	-0.221849
1930	K K L F K K A L K F L	1.06938
1931	K K L F K K G L K F L	1.96666
1932	K K L F K K I K K F L	1.05157
1933	K K L F K K I L K F L	0.75515
1934	K K L I K K I L K I L	0.364963
1935	K K L I K V F A K G F K K A K K L F K G I G	0.207931
1936	K K L K K L K K K W K K L K K K L K	1.63393
1937	K K L K K L L K K W K K L L K K L K	1.63958
1938	K K L K L A L A K L A L L W K A L A L K L K K A	-0.0456771
1939	K K L K L A L A K L A P L W K A L A L K L K K A	-0.369488
1940	K K L K L A P A K L A L L W K A L A L K L K K A	-0.219808
1941	K K L L F K L K F K	0.382658
1942	K K L L K K L L K W L	0.151542
1943	K K L L K W L K K L L	0.932644
1944	K K L L K W L L K L L	0.654499
1945	K K L L P I V A N L L K S L L	0.478041
1946	K K P K K P W K P K K	1
1947	K K P K L P W K P K K	0.90309
1948	K K P K L P W L P K K	0.90309
1949	K K P K L P W L P L K	0.90309
1950	K K P W W K P W W P K W K K	0.30103
1951	K K R L K K I F K K P M V I G V T I P F	-0.22461
1952	K K R W V W I R Y	1.00741
1953	K K R W W W W W R	0.721881
1954	K K R Y K K K Y K A Y K P Y K K K K K F	1.09691
1955	K K S A G W V I P I G T L V K	2.09691
1956	K K S L L A K A K N F G G K V I T I F K A	1.69897
1957	K K T W W K T W W T K W	0.60206
1958	K K T W W K T W W T K W K K	0.30103
1959	K K T W W K T W W T K W S Q P	0.60206
1960	K K T W W K T W W T K W S Q P K K	0.30103
1961	K K T W W K T W W T K W S Q P K K K R K V	0.30103
1962	K K V A D K V L L L K Q L R I M R L	1.20412
1963	K K V L F K L K F K	0.387396
1964	K K V V F K F K F K	0.380659
1965	K K V V F K V K F H	1.2422
1966	K K V V F K V K F K	0.902876
1967	K K V V F K V K F K K	0.901895
1968	K K V V P K V K F K	1.92062
1969	K K V V V K V K F K	0.414043
1970	K K W L K K W L K	1.50251
1971	K K W M Q K V I D R F G G	2.10721
1972	K K W M S L L K H I L K	0.477121
1973	K K W R K S F F K Q V G S F D N S V	1.48559
1974	K K W W K A K K F A N S G P N A L Q T L A Q	1.45532
1975	K K W W K A Q K A V N S G P N A L Q T L A Q	1.45951
1976	K K W W K F	1.39794
1977	K K W W K F I K K A V N S G T T G L Q T L A S	0.545671
1978	K K W W W K W K K W	0.963107
1979	K K Y R Y H L K P F S K K	2.10721
1980	K L A G K L A K W A G K L A K L A G K L A	0.573353
1981	K L A G L A K K L A G L A K K L A G L A K	0.595261
1982	K L A G L A K K W A G L A K K L A G L A K	0.573353
1983	K L A G L K A K W A G L K A K L A G L K A	2.0785
1984	K L A K G L A K W A K G L A K L A K G L A	0.573353
1985	K L A K L A K K L A K L A K	0
1986	K L A L K A A L K A W K A A A K L A	0.740363
1987	K L A L K L A L K A W K A A L K L A	0.414973
1988	K L A L K L A L K A W K L A L K A A	0.858002
1989	K L F A V I K K V A A V I G G L	1.78859
1990	K L F A V I K K V A A V I R R L	1.73866
1991	K L F K K I G I G A V L K V L T T G L P A L K L T L K	0.2419
1992	K L G F E N F L V K A L K T V M H V P T S P L L	1.20412
1993	K L I L K R K R K R I L I K	1.50515
1994	K L K A G L A K W K A G L A K L K A G L A	1.17541
1995	K L K H V G L H V G K L K	1.63749
1996	K L K K K L K K L L K K	2.52403
1997	K L K K L L K K L L K K	2.52841
1998	K L K K L L K K L L K L	1.93078
[truncated: 1,281 more rows]
